# Supplementary material for: Interaction between rhizobacterial community and host root metabolism influences poplar salt tolerance
Source: mSystems. 2026 Jun 17;11(7):e00635-26. doi: 10.1128/msystems.00635-26 (PMC13386973; doi:10.1128/msystems.00635-26)
Supplement: Supplemental tables — Tables S1 to S10. [file msystems.00635-26-s0002.xlsx]

## Sheet: Table S1
Table S1 Soil chemical properties
Soil	pH	Water content (%)	NaCl content (%)	Organic matter (g kg-1)	Total nitogen (g kg-1)	Total phosphorus (g kg-1)	Total potassium (g kg-1)	Nitrate (mg kg-1)
Low salinity	9.14±0.01a	10.8±0.00a	0.27±0.01b	6.15±0.44a	0.26±0.03a	0.66±0.02a	16.24±0.16b	11.54±0.23a
High salinity	8.95±0.01b	8.30±0.00b	0.42±0.02a	3.94±0.66b	0.15±0.02b	0.60±0.03a	17.18±0.17a	10.19±0.21b

## Sheet: Table S2
Table S2 Sequence number of ASVs based on 16S rRNA sequecing across BS and the poplar rhizosphere
#ASV ID	BS_1	BS_2	BS_3	SXY_1	SXY_2	SXY_3	SXY_4	NL895_1	NL895_2	NL895_3	NL895_4	84K_1	84K_2	84K_3	84K_4	taxonomy
ASV_40301	78	48	50	3474	3204	2727	7324	2086	4587	1599	509	7438	8410	6990	7443	d__Bacteria; p__Proteobacteria; c__Gammaproteobacteria; o__Pseudomonadales; f__Pseudomonadaceae; g__Pseudomonas; s__unclassified_Pseudomonas
ASV_10691	0	0	27	756	714	1381	942	595	550	816	1055	1286	790	932	1094	d__Bacteria; p__Proteobacteria; c__Alphaproteobacteria; o__Rhizobiales; f__Rhizobiaceae; g__Ensifer; s__unclassified_Ensifer
ASV_20730	0	0	7	407	318	340	958	579	274	303	218	530	243	1187	1074	d__Bacteria; p__Proteobacteria; c__Alphaproteobacteria; o__Rhizobiales; f__Rhizobiaceae; g__[Rhizobium]_sphaerophysae_group; s__unclassified_[Rhizobium]_sphaerophysae_group
ASV_11216	0	0	0	167	253	1394	48	482	334	102	1752	607	468	48	72	d__Bacteria; p__Firmicutes; c__Bacilli; o__Bacillales; f__Bacillaceae; g__Bacillus; s__unclassified_Bacillus
ASV_57874	0	14	35	77	370	1193	0	788	474	105	1335	528	387	23	46	d__Bacteria; p__Firmicutes; c__Bacilli; o__Bacillales; f__Bacillaceae; g__Bacillus; s__unclassified_Bacillus
ASV_35860	166	143	157	404	366	823	187	558	454	273	882	485	319	139	221	d__Bacteria; p__Actinobacteria; c__Actinobacteria; o__Micrococcales; f__Micrococcaceae; g__unclassified_Micrococcaceae; s__unclassified_Micrococcaceae
ASV_20745	0	0	0	300	403	463	385	457	223	513	339	382	344	361	550	d__Bacteria; p__Proteobacteria; c__Alphaproteobacteria; o__Rhizobiales; f__Rhizobiaceae; g__Ensifer; s__unclassified_Ensifer
ASV_6147	26	23	0	276	389	313	419	653	154	662	285	264	285	370	583	d__Bacteria; p__Actinobacteria; c__Actinobacteria; o__Streptomycetales; f__Streptomycetaceae; g__Streptomyces; s__unclassified_Streptomyces
ASV_52926	1539	1559	1469	0	23	0	0	8	8	10	13	1	0	0	0	d__Bacteria; p__Cyanobacteria; c__Oxyphotobacteria; o__Nostocales; f__Coleofasciculaceae; g__Microcoleus_Es-Yyy1400; s__unclassified_Microcoleus_Es-Yyy1400
ASV_1078	36	31	28	264	398	71	302	384	208	515	79	118	126	338	256	d__Bacteria; p__Actinobacteria; c__Actinobacteria; o__Propionibacteriales; f__Nocardioidaceae; g__Aeromicrobium; s__unclassified_Aeromicrobium
ASV_51914	0	0	0	171	155	197	401	29	214	74	66	401	467	311	463	d__Bacteria; p__Proteobacteria; c__Gammaproteobacteria; o__Pseudomonadales; f__Pseudomonadaceae; g__Pseudomonas; s__unclassified_Pseudomonas
ASV_32966	15	15	5	282	252	279	160	284	210	198	156	255	199	180	182	d__Bacteria; p__Proteobacteria; c__Alphaproteobacteria; o__Rhizobiales; f__Rhizobiaceae; g__uncultured; s__unclassified_uncultured
ASV_22961	1172	1097	1182	0	0	0	0	0	0	11	0	0	0	0	0	d__Bacteria; p__Cyanobacteria; c__Oxyphotobacteria; o__Nostocales; f__Coleofasciculaceae; g__Microcoleus_Es-Yyy1400; s__unclassified_Microcoleus_Es-Yyy1400
ASV_44977	0	0	0	242	230	124	217	124	267	150	66	278	354	321	234	d__Bacteria; p__Proteobacteria; c__Gammaproteobacteria; o__Pseudomonadales; f__Pseudomonadaceae; g__Pseudomonas; s__unclassified_Pseudomonas
ASV_30615	0	1	0	228	191	95	280	230	51	316	34	162	67	384	348	d__Bacteria; p__Proteobacteria; c__Gammaproteobacteria; o__Xanthomonadales; f__Xanthomonadaceae; g__Pseudoxanthomonas; s__unclassified_Pseudoxanthomonas
ASV_31498	1037	1088	1023	0	6	10	1	6	0	16	18	0	0	0	0	d__Bacteria; p__Cyanobacteria; c__Oxyphotobacteria; o__Thermosynechococcales; f__Thermosynechococcaceae; g__Synechococcus_IR11; s__Pseudanabaena_galeata
ASV_9628	0	13	0	138	240	153	163	277	112	313	139	101	138	146	177	d__Bacteria; p__Proteobacteria; c__Alphaproteobacteria; o__Rhizobiales; f__Devosiaceae; g__Devosia; s__unclassified_Devosia
ASV_52852	0	0	0	176	160	270	66	196	99	162	324	108	116	70	68	d__Bacteria; p__Firmicutes; c__Bacilli; o__Bacillales; f__Bacillaceae; g__Bacillus; s__unclassified_Bacillus
ASV_9068	0	0	0	35	156	408	7	222	161	91	402	144	91	0	18	d__Bacteria; p__Firmicutes; c__Bacilli; o__Bacillales; f__Bacillaceae; g__Bacillus; s__Bacillus_horikoshii
ASV_41273	272	272	322	94	107	82	80	111	79	131	89	93	82	43	69	d__Bacteria; p__Actinobacteria; c__Acidimicrobiia; o__Actinomarinales; f__uncultured; g__uncultured; s__unclassified_uncultured
ASV_5257	0	0	0	193	118	223	63	195	144	101	238	172	151	65	93	d__Bacteria; p__Actinobacteria; c__Actinobacteria; o__Micrococcales; f__Micrococcaceae; g__unclassified_Micrococcaceae; s__unclassified_Micrococcaceae
ASV_21931	0	0	0	150	152	70	180	71	199	111	25	145	211	179	150	d__Bacteria; p__Proteobacteria; c__Gammaproteobacteria; o__Pseudomonadales; f__Pseudomonadaceae; g__Pseudomonas; s__unclassified_Pseudomonas
ASV_12670	0	0	0	86	212	361	0	216	191	140	262	117	107	0	36	d__Bacteria; p__Firmicutes; c__Bacilli; o__Bacillales; f__Bacillaceae; g__Bacillus; s__Bacillus_halmapalus
ASV_35300	0	0	0	112	154	98	211	188	124	110	94	132	84	254	163	d__Bacteria; p__Proteobacteria; c__Alphaproteobacteria; o__Rhizobiales; f__Rhizobiaceae; g__unclassified_Rhizobiaceae; s__unclassified_Rhizobiaceae
ASV_15221	263	239	287	119	84	96	82	110	68	100	65	98	63	72	79	d__Bacteria; p__Actinobacteria; c__Actinobacteria; o__Micrococcales; f__Beutenbergiaceae; g__Beutenbergia; s__Beutenbergia_cavernae
ASV_49511	0	0	0	0	25	312	82	0	1	65	720	19	4	154	29	d__Bacteria; p__Proteobacteria; c__Gammaproteobacteria; o__Pseudomonadales; f__Pseudomonadaceae; g__Pseudomonas; s__unclassified_Pseudomonas
ASV_13069	0	0	0	116	66	21	165	0	137	0	0	174	228	173	166	d__Bacteria; p__Proteobacteria; c__Gammaproteobacteria; o__Pseudomonadales; f__Pseudomonadaceae; g__Pseudomonas; s__unclassified_Pseudomonas
ASV_19081	0	0	0	82	90	61	159	156	36	128	26	86	33	172	209	d__Bacteria; p__Proteobacteria; c__Gammaproteobacteria; o__Xanthomonadales; f__Xanthomonadaceae; g__Pseudoxanthomonas; s__Pseudoxanthomonas_wuyuanensis
ASV_53347	0	16	0	13	57	221	0	91	108	17	335	79	110	0	4	d__Bacteria; p__Firmicutes; c__Bacilli; o__Bacillales; f__Bacillaceae; g__Bacillus; s__Bacillus_aquimaris
ASV_29449	0	0	0	10	55	196	27	105	102	12	375	69	109	18	1	d__Bacteria; p__Firmicutes; c__Bacilli; o__Bacillales; f__Bacillaceae; g__Bacillus; s__Bacillus_aquimaris
ASV_2816	0	0	0	102	78	142	96	78	71	88	143	59	51	106	90	d__Bacteria; p__Proteobacteria; c__Alphaproteobacteria; o__Rhizobiales; f__Rhizobiaceae; g__Allorhizobium-Neorhizobium-Pararhizobium-Rhizobium; s__unclassified_Allorhizobium-Neorhizobium-Pararhizobium-Rhizobium
ASV_22600	43	47	31	94	70	187	40	122	61	36	216	71	55	37	64	d__Bacteria; p__Actinobacteria; c__Actinobacteria; o__Micrococcales; f__Micrococcaceae; g__Kocuria; s__unclassified_Kocuria
ASV_39805	0	0	0	27	72	70	163	97	39	57	47	84	36	207	160	d__Bacteria; p__Proteobacteria; c__Alphaproteobacteria; o__Rhizobiales; f__Rhizobiaceae; g__[Rhizobium]_sphaerophysae_group; s__unclassified_[Rhizobium]_sphaerophysae_group
ASV_43746	0	0	0	158	153	0	73	49	0	81	0	67	244	0	132	d__Bacteria; p__Actinobacteria; c__Actinobacteria; o__Streptomycetales; f__Streptomycetaceae; g__E1B-B3-114; s__Rhacophorus_dennysi
ASV_30176	162	117	119	131	52	61	51	60	73	81	81	37	24	35	75	d__Bacteria; p__Actinobacteria; c__Actinobacteria; o__Propionibacteriales; f__Nocardioidaceae; g__Nocardioides; s__Marmoricola_sp.
ASV_7793	7	7	0	318	30	28	142	129	22	25	34	8	22	150	151	d__Bacteria; p__Firmicutes; c__Bacilli; o__Bacillales; f__Bacillaceae; g__Bacillus; s__unclassified_Bacillus
ASV_53273	133	111	139	99	112	56	38	102	52	104	34	51	52	50	30	d__Bacteria; p__Chloroflexi; c__KD4-96; o__KD4-96; f__KD4-96; g__KD4-96; s__unclassified_KD4-96
ASV_11744	508	515	421	0	3	5	0	0	0	10	3	0	0	0	0	d__Bacteria; p__Cyanobacteria; c__Oxyphotobacteria; o__Nostocales; f__uncultured; g__uncultured; s__uncultured_cyanobacterium
ASV_34534	141	102	138	113	76	62	62	83	55	103	52	45	44	35	64	d__Bacteria; p__Chloroflexi; c__KD4-96; o__KD4-96; f__KD4-96; g__KD4-96; s__unclassified_KD4-96
ASV_32946	17	24	0	71	120	55	63	149	61	188	54	57	35	58	72	d__Bacteria; p__Proteobacteria; c__Alphaproteobacteria; o__Rhizobiales; f__Rhizobiaceae; g__Aminobacter; s__uncultured_Mesorhizobium
ASV_19966	436	502	466	5	0	0	0	0	0	0	0	0	0	0	4	d__Bacteria; p__Cyanobacteria; c__Oxyphotobacteria; o__Thermosynechococcales; f__Thermosynechococcaceae; g__Synechococcus_IR11; s__Pseudanabaena_galeata
ASV_29211	17	7	6	46	124	77	92	80	79	85	73	79	46	115	72	d__Bacteria; p__Proteobacteria; c__Alphaproteobacteria; o__Rhizobiales; f__Devosiaceae; g__Devosia; s__Rhizobiales_bacterium
ASV_54597	0	0	0	32	102	61	116	88	60	77	36	74	94	189	103	d__Bacteria; p__Proteobacteria; c__Alphaproteobacteria; o__Rhizobiales; f__Rhizobiaceae; g__Ensifer; s__unclassified_Ensifer
ASV_2610	0	0	0	115	85	56	85	78	75	90	34	36	35	133	106	d__Bacteria; p__Verrucomicrobia; c__Verrucomicrobiae; o__Verrucomicrobiales; f__Rubritaleaceae; g__Luteolibacter; s__unclassified_Luteolibacter
ASV_39098	130	106	135	69	59	33	63	76	27	85	45	37	73	44	45	d__Bacteria; p__Actinobacteria; c__Acidimicrobiia; o__Microtrichales; f__Ilumatobacteraceae; g__Ilumatobacter; s__metagenome
ASV_25689	86	72	84	61	75	41	62	94	33	80	25	45	36	55	91	d__Bacteria; p__Acidobacteria; c__Blastocatellia_(Subgroup_4); o__Blastocatellales; f__Blastocatellaceae; g__unclassified_Blastocatellaceae; s__unclassified_Blastocatellaceae
ASV_15373	0	0	0	83	27	76	43	104	99	66	83	64	55	50	47	d__Bacteria; p__Proteobacteria; c__Alphaproteobacteria; o__Rhizobiales; f__Rhizobiaceae; g__Ensifer; s__unclassified_Ensifer
ASV_44511	0	0	0	82	42	76	114	85	50	24	17	135	68	112	78	d__Bacteria; p__Proteobacteria; c__Gammaproteobacteria; o__Pseudomonadales; f__Pseudomonadaceae; g__Pseudomonas; s__unclassified_Pseudomonas
ASV_13828	24	29	30	44	115	45	38	149	39	234	15	48	30	42	73	d__Bacteria; p__Proteobacteria; c__Gammaproteobacteria; o__Xanthomonadales; f__Xanthomonadaceae; g__Luteimonas; s__unclassified_Luteimonas
ASV_46504	145	131	131	48	71	43	32	66	56	69	30	25	16	25	54	d__Bacteria; p__Proteobacteria; c__Gammaproteobacteria; o__Xanthomonadales; f__Xanthomonadaceae; g__Luteimonas; s__unclassified_Luteimonas
ASV_20768	51	67	60	40	66	59	55	82	34	64	57	63	44	41	72	d__Bacteria; p__Actinobacteria; c__Actinobacteria; o__Micrococcales; f__Microbacteriaceae; g__Agromyces; s__unclassified_Agromyces
ASV_5769	21	37	5	15	54	104	32	129	67	35	42	171	35	44	0	d__Bacteria; p__Proteobacteria; c__Gammaproteobacteria; o__Alteromonadales; f__Alteromonadaceae; g__Rheinheimera; s__Rheinheimera_aquimaris
ASV_8884	3	0	5	0	0	232	0	0	0	0	537	0	0	0	0	d__Bacteria; p__Proteobacteria; c__Gammaproteobacteria; o__Vibrionales; f__Vibrionaceae; g__Photobacterium; s__Photobacterium_halotolerans
ASV_50919	33	0	16	78	24	25	132	0	21	0	22	13	32	255	98	d__Bacteria; p__Proteobacteria; c__Gammaproteobacteria; o__Betaproteobacteriales; f__Burkholderiaceae; g__Hydrogenophaga; s__unclassified_Hydrogenophaga
ASV_24158	86	73	69	52	80	40	57	50	66	81	30	42	0	73	71	d__Bacteria; p__Actinobacteria; c__Acidimicrobiia; o__Microtrichales; f__Ilumatobacteraceae; g__Ilumatobacter; s__unclassified_Ilumatobacter
ASV_28929	0	0	0	77	54	16	134	43	42	41	1	65	59	131	104	d__Bacteria; p__Proteobacteria; c__Gammaproteobacteria; o__Xanthomonadales; f__Xanthomonadaceae; g__Pseudoxanthomonas; s__unclassified_Pseudoxanthomonas
ASV_40203	125	121	106	68	39	40	36	64	32	54	46	10	0	38	54	d__Bacteria; p__Actinobacteria; c__Actinobacteria; o__Propionibacteriales; f__Nocardioidaceae; g__unclassified_Nocardioidaceae; s__unclassified_Nocardioidaceae
ASV_45033	40	46	37	48	70	44	98	54	36	109	27	36	43	71	49	d__Bacteria; p__Actinobacteria; c__Acidimicrobiia; o__Microtrichales; f__Iamiaceae; g__Iamia; s__unclassified_Iamia
ASV_5357	0	0	0	43	26	38	147	0	59	0	0	128	96	121	77	d__Bacteria; p__Proteobacteria; c__Gammaproteobacteria; o__Pseudomonadales; f__Pseudomonadaceae; g__Pseudomonas; s__unclassified_Pseudomonas
ASV_35308	0	0	0	51	77	32	44	89	83	106	52	51	69	50	62	d__Bacteria; p__Proteobacteria; c__Alphaproteobacteria; o__Rhizobiales; f__Devosiaceae; g__Devosia; s__unclassified_Devosia
ASV_32186	0	0	0	49	67	47	79	24	69	20	3	144	83	63	74	d__Bacteria; p__Proteobacteria; c__Gammaproteobacteria; o__Pseudomonadales; f__Pseudomonadaceae; g__Pseudomonas; s__unclassified_Pseudomonas
ASV_12205	32	36	32	82	64	43	36	106	51	117	32	42	31	39	56	d__Bacteria; p__Proteobacteria; c__Gammaproteobacteria; o__Cellvibrionales; f__Microbulbiferaceae; g__Microbulbifer; s__Microbulbifer_sp.
ASV_27185	0	0	0	0	0	12	218	0	0	0	0	37	24	183	210	d__Bacteria; p__Proteobacteria; c__Gammaproteobacteria; o__Pseudomonadales; f__Pseudomonadaceae; g__Pseudomonas; s__unclassified_Pseudomonas
ASV_57121	92	68	72	114	14	46	45	39	23	58	31	21	16	54	82	d__Bacteria; p__Gemmatimonadetes; c__AKAU4049; o__AKAU4049; f__AKAU4049; g__AKAU4049; s__uncultured_soil
ASV_12866	94	134	107	65	60	45	38	58	56	75	27	24	33	21	44	d__Bacteria; p__Actinobacteria; c__Actinobacteria; o__Propionibacteriales; f__Nocardioidaceae; g__unclassified_Nocardioidaceae; s__unclassified_Nocardioidaceae
ASV_42564	0	0	0	23	42	134	0	77	82	34	199	49	80	0	3	d__Bacteria; p__Firmicutes; c__Bacilli; o__Bacillales; f__Bacillaceae; g__Bacillus; s__unclassified_Bacillus
ASV_40251	0	0	0	62	80	48	61	142	39	90	34	45	9	61	66	d__Bacteria; p__Proteobacteria; c__Alphaproteobacteria; o__Rhizobiales; f__Rhizobiaceae; g__Allorhizobium-Neorhizobium-Pararhizobium-Rhizobium; s__unclassified_Allorhizobium-Neorhizobium-Pararhizobium-Rhizobium
ASV_1011	119	113	107	32	44	31	47	45	47	57	41	32	31	33	30	d__Bacteria; p__Proteobacteria; c__Alphaproteobacteria; o__Rhodovibrionales; f__Kiloniellaceae; g__Pelagibius; s__unclassified_Pelagibius
ASV_24018	93	103	104	55	49	35	32	51	32	50	35	27	26	23	66	d__Bacteria; p__Actinobacteria; c__Actinobacteria; o__Frankiales; f__Sporichthyaceae; g__uncultured; s__uncultured_bacterium
ASV_24988	0	0	0	69	52	56	49	40	53	50	63	48	31	74	41	d__Bacteria; p__Proteobacteria; c__Alphaproteobacteria; o__Rhizobiales; f__Rhizobiaceae; g__unclassified_Rhizobiaceae; s__unclassified_Rhizobiaceae
ASV_27351	100	68	58	86	42	45	48	47	39	73	30	29	21	35	27	d__Bacteria; p__Chloroflexi; c__KD4-96; o__KD4-96; f__KD4-96; g__KD4-96; s__unclassified_KD4-96
ASV_25588	0	0	0	66	35	73	23	81	21	36	30	76	19	12	38	d__Bacteria; p__Proteobacteria; c__Alphaproteobacteria; o__Rhizobiales; f__Rhizobiaceae; g__Ensifer; s__unclassified_Ensifer
ASV_56840	0	0	0	53	48	61	37	88	51	52	53	57	38	42	64	d__Bacteria; p__Proteobacteria; c__Alphaproteobacteria; o__Rhizobiales; f__Rhizobiaceae; g__Shinella; s__unclassified_Shinella
ASV_49212	175	170	184	66	34	6	37	29	10	40	9	0	0	25	37	d__Bacteria; p__Actinobacteria; c__Acidimicrobiia; o__IMCC26256; f__IMCC26256; g__IMCC26256; s__unclassified_IMCC26256
ASV_57727	0	0	0	0	0	30	69	0	116	0	0	85	133	49	83	d__Bacteria; p__Proteobacteria; c__Gammaproteobacteria; o__Pseudomonadales; f__Pseudomonadaceae; g__Pseudomonas; s__unclassified_Pseudomonas
ASV_43414	0	0	0	95	61	47	47	78	45	76	44	34	37	55	55	d__Bacteria; p__Proteobacteria; c__Alphaproteobacteria; o__Sphingomonadales; f__Sphingomonadaceae; g__Altererythrobacter; s__unclassified_Altererythrobacter
ASV_52895	0	0	0	9	50	82	26	65	83	21	152	37	51	13	1	d__Bacteria; p__Firmicutes; c__Bacilli; o__Bacillales; f__Bacillaceae; g__Bacillus; s__Bacillus_halmapalus
ASV_58964	277	267	238	0	0	4	0	14	0	0	7	0	0	0	0	d__Bacteria; p__Cyanobacteria; c__Oxyphotobacteria; o__Nostocales; f__Nostocaceae; g__Tolypothrix_PCC-7601; s__uncultured_bacterium
ASV_29098	72	72	84	49	31	44	40	22	41	32	51	30	19	22	31	d__Bacteria; p__Proteobacteria; c__Alphaproteobacteria; o__Rhizobiales; f__Rhizobiales_Incertae_Sedis; g__Bauldia; s__unclassified_Bauldia
ASV_25203	0	0	0	65	77	28	75	28	32	108	0	24	21	68	51	d__Bacteria; p__Proteobacteria; c__Gammaproteobacteria; o__Xanthomonadales; f__Xanthomonadaceae; g__Pseudoxanthomonas; s__unclassified_Pseudoxanthomonas
ASV_39381	50	48	39	58	46	51	39	47	26	43	34	50	30	26	47	d__Bacteria; p__Proteobacteria; c__Alphaproteobacteria; o__Rhizobiales; f__Stappiaceae; g__Pannonibacter; s__uncultured_bacterium
ASV_32801	64	40	49	78	53	31	28	49	33	60	37	26	33	32	26	d__Bacteria; p__Chloroflexi; c__Anaerolineae; o__SBR1031; f__A4b; g__A4b; s__unclassified_A4b
ASV_13623	89	95	109	58	34	28	24	35	22	36	10	39	13	30	29	d__Bacteria; p__Proteobacteria; c__Alphaproteobacteria; o__Rhodobacterales; f__Rhodobacteraceae; g__uncultured; s__unclassified_uncultured
ASV_5758	0	0	0	121	86	17	75	10	242	0	0	22	136	0	57	d__Bacteria; p__Proteobacteria; c__unclassified_Proteobacteria; o__unclassified_Proteobacteria; f__unclassified_Proteobacteria; g__unclassified_Proteobacteria; s__unclassified_Proteobacteria
ASV_43101	0	0	0	31	64	52	27	34	82	63	43	36	28	40	27	d__Bacteria; p__Actinobacteria; c__Acidimicrobiia; o__Microtrichales; f__uncultured; g__uncultured; s__unclassified_uncultured
ASV_36267	7	0	0	8	0	143	0	0	0	0	349	0	0	0	0	d__Bacteria; p__Proteobacteria; c__Gammaproteobacteria; o__Vibrionales; f__Vibrionaceae; g__Photobacterium; s__Photobacterium_halotolerans
ASV_4924	10	11	20	41	72	43	31	71	56	80	32	38	13	42	41	d__Bacteria; p__Proteobacteria; c__Alphaproteobacteria; o__Sphingomonadales; f__Sphingomonadaceae; g__Altererythrobacter; s__unclassified_Altererythrobacter
ASV_31625	59	67	66	66	29	31	36	36	25	30	26	24	16	40	44	d__Bacteria; p__Chloroflexi; c__Anaerolineae; o__Anaerolineales; f__Anaerolineaceae; g__uncultured; s__uncultured_soil
ASV_18933	43	43	57	59	57	45	41	45	43	55	38	29	26	40	66	d__Bacteria; p__Proteobacteria; c__Alphaproteobacteria; o__Sphingomonadales; f__Sphingomonadaceae; g__Sphingomonas; s__unclassified_Sphingomonas
ASV_52758	67	63	66	38	35	41	27	37	27	40	26	33	22	20	44	d__Bacteria; p__Chloroflexi; c__Gitt-GS-136; o__Gitt-GS-136; f__Gitt-GS-136; g__Gitt-GS-136; s__unclassified_Gitt-GS-136
ASV_17115	0	0	0	63	43	53	43	32	44	47	69	33	47	41	27	d__Bacteria; p__Proteobacteria; c__Alphaproteobacteria; o__Rhizobiales; f__Rhizobiaceae; g__unclassified_Rhizobiaceae; s__unclassified_Rhizobiaceae
ASV_23339	0	0	0	37	24	41	84	0	32	19	37	55	34	121	67	d__Bacteria; p__Proteobacteria; c__Gammaproteobacteria; o__Pseudomonadales; f__Pseudomonadaceae; g__Pseudomonas; s__unclassified_Pseudomonas
ASV_7373	0	0	0	73	75	25	0	54	26	69	64	49	80	0	23	d__Bacteria; p__Proteobacteria; c__Alphaproteobacteria; o__Rhizobiales; f__Rhizobiaceae; g__unclassified_Rhizobiaceae; s__unclassified_Rhizobiaceae
ASV_6390	103	80	80	34	30	28	24	36	33	34	24	19	13	36	26	d__Bacteria; p__Proteobacteria; c__Alphaproteobacteria; o__Rhodobacterales; f__Rhodobacteraceae; g__uncultured; s__uncultured_organism
ASV_13107	172	136	163	19	30	12	6	36	13	28	11	12	12	1	15	d__Bacteria; p__Proteobacteria; c__Gammaproteobacteria; o__Oceanospirillales; f__Halomonadaceae; g__Halomonas; s__unclassified_Halomonas
ASV_44086	0	0	0	62	47	26	31	49	14	81	14	53	36	40	64	d__Bacteria; p__Actinobacteria; c__Actinobacteria; o__Propionibacteriales; f__Nocardioidaceae; g__Aeromicrobium; s__uncultured_bacterium
ASV_35327	0	0	0	29	0	85	38	0	0	0	0	162	46	50	21	d__Bacteria; p__Proteobacteria; c__Gammaproteobacteria; o__Pseudomonadales; f__Pseudomonadaceae; g__Pseudomonas; s__unclassified_Pseudomonas
ASV_23169	18	6	13	23	30	35	76	0	31	30	41	42	54	72	36	d__Bacteria; p__Proteobacteria; c__Gammaproteobacteria; o__Pseudomonadales; f__Pseudomonadaceae; g__Pseudomonas; s__unclassified_Pseudomonas
ASV_57974	23	20	26	41	33	57	35	58	16	30	31	36	46	23	42	d__Bacteria; p__Proteobacteria; c__Alphaproteobacteria; o__Rhizobiales; f__Stappiaceae; g__Labrenzia; s__unclassified_Labrenzia
ASV_52591	0	0	0	54	24	26	77	35	34	3	5	72	85	60	42	d__Bacteria; p__Proteobacteria; c__Gammaproteobacteria; o__Pseudomonadales; f__Pseudomonadaceae; g__Pseudomonas; s__unclassified_Pseudomonas
ASV_31823	0	0	0	45	0	63	60	0	29	33	68	50	21	0	53	d__Bacteria; p__Proteobacteria; c__Alphaproteobacteria; o__Rhizobiales; f__Rhizobiaceae; g__Ensifer; s__unclassified_Ensifer
ASV_32134	0	0	0	0	44	65	28	61	77	16	37	54	109	19	0	d__Bacteria; p__Proteobacteria; c__Gammaproteobacteria; o__Pseudomonadales; f__Pseudomonadaceae; g__Pseudomonas; s__unclassified_Pseudomonas
ASV_27658	87	60	82	42	35	36	38	44	0	17	20	20	32	19	34	d__Bacteria; p__Proteobacteria; c__Alphaproteobacteria; o__uncultured; f__uncultured; g__uncultured; s__uncultured_forest
ASV_264	155	173	181	0	7	0	8	17	4	27	2	0	6	0	10	d__Bacteria; p__Actinobacteria; c__Nitriliruptoria; o__Nitriliruptorales; f__Nitriliruptoraceae; g__Nitriliruptoraceae; s__uncultured_Actinobacteridae
ASV_34519	0	0	0	65	52	17	38	55	32	54	0	29	57	34	37	d__Bacteria; p__Proteobacteria; c__Gammaproteobacteria; o__Pseudomonadales; f__Pseudomonadaceae; g__Pseudomonas; s__unclassified_Pseudomonas
ASV_41455	0	0	0	45	38	18	58	30	50	25	8	43	65	73	32	d__Bacteria; p__Proteobacteria; c__Gammaproteobacteria; o__Pseudomonadales; f__Pseudomonadaceae; g__Pseudomonas; s__unclassified_Pseudomonas
ASV_4497	120	121	97	19	11	16	18	17	12	15	13	9	4	22	19	d__Bacteria; p__Proteobacteria; c__Gammaproteobacteria; o__Nitrosococcales; f__Methylophagaceae; g__Methylophaga; s__unclassified_Methylophaga
ASV_46571	0	0	0	0	19	17	29	18	24	19	0	23	19	37	22	d__Bacteria; p__Proteobacteria; c__Alphaproteobacteria; o__Rhizobiales; f__Rhizobiaceae; g__unclassified_Rhizobiaceae; s__unclassified_Rhizobiaceae
ASV_19167	51	58	60	34	27	47	24	25	12	44	17	19	19	12	37	d__Bacteria; p__Chloroflexi; c__Gitt-GS-136; o__Gitt-GS-136; f__Gitt-GS-136; g__Gitt-GS-136; s__uncultured_bacterium
ASV_55364	0	0	0	45	59	42	28	57	48	54	43	24	46	54	23	d__Bacteria; p__Proteobacteria; c__Alphaproteobacteria; o__Rhizobiales; f__Rhizobiaceae; g__Mesorhizobium; s__unclassified_Mesorhizobium
ASV_10039	0	0	0	9	53	0	33	83	25	116	13	18	17	21	64	d__Bacteria; p__Actinobacteria; c__Actinobacteria; o__Streptomycetales; f__Streptomycetaceae; g__Streptomyces; s__unclassified_Streptomyces
ASV_26431	95	100	92	24	24	17	9	39	20	19	19	33	25	14	23	d__Bacteria; p__Actinobacteria; c__Acidimicrobiia; o__Actinomarinales; f__uncultured; g__uncultured; s__uncultured_Actinomycetales
ASV_31842	0	0	0	0	64	31	48	17	95	0	0	60	13	81	20	d__Bacteria; p__Proteobacteria; c__Gammaproteobacteria; o__Alteromonadales; f__Alteromonadaceae; g__Rheinheimera; s__Rheinheimera_sp.
ASV_39589	0	0	0	35	58	58	0	52	25	56	74	25	28	0	0	d__Bacteria; p__Firmicutes; c__Bacilli; o__Bacillales; f__Bacillaceae; g__Bacillus; s__Bacillus_beringensis
ASV_40894	0	0	0	21	33	36	19	67	24	76	30	23	11	23	55	d__Bacteria; p__Proteobacteria; c__Alphaproteobacteria; o__Rhizobiales; f__Beijerinckiaceae; g__Bosea; s__unclassified_Bosea
ASV_22528	0	0	0	0	71	93	0	32	100	0	144	0	28	0	0	d__Bacteria; p__Firmicutes; c__Bacilli; o__Bacillales; f__Bacillaceae; g__Bacillus; s__unclassified_Bacillus
ASV_29989	0	0	0	59	20	10	86	16	0	25	0	10	13	78	104	d__Bacteria; p__Actinobacteria; c__Actinobacteria; o__Propionibacteriales; f__Nocardioidaceae; g__Aeromicrobium; s__uncultured_bacterium
ASV_30123	112	127	119	33	9	5	14	4	16	10	18	6	7	9	16	d__Bacteria; p__Gemmatimonadetes; c__S0134_terrestrial_group; o__S0134_terrestrial_group; f__S0134_terrestrial_group; g__S0134_terrestrial_group; s__uncultured_bacterium
ASV_21396	0	0	0	26	50	17	42	44	33	45	19	25	6	50	47	d__Bacteria; p__Proteobacteria; c__Alphaproteobacteria; o__Rhizobiales; f__Rhizobiaceae; g__Allorhizobium-Neorhizobium-Pararhizobium-Rhizobium; s__unclassified_Allorhizobium-Neorhizobium-Pararhizobium-Rhizobium
ASV_26975	29	18	17	36	14	34	6	45	13	19	45	26	21	9	27	d__Bacteria; p__Proteobacteria; c__Gammaproteobacteria; o__PLTA13; f__PLTA13; g__PLTA13; s__unclassified_PLTA13
ASV_6239	37	46	48	59	26	11	47	23	8	39	7	3	0	43	35	d__Bacteria; p__Actinobacteria; c__MB-A2-108; o__MB-A2-108; f__MB-A2-108; g__MB-A2-108; s__uncultured_bacterium
ASV_36160	0	0	0	36	17	20	50	14	18	13	0	60	80	48	37	d__Bacteria; p__Proteobacteria; c__Gammaproteobacteria; o__Pseudomonadales; f__Pseudomonadaceae; g__Pseudomonas; s__unclassified_Pseudomonas
ASV_15561	0	0	0	58	26	48	26	40	15	20	69	21	30	21	24	d__Bacteria; p__Firmicutes; c__Bacilli; o__Bacillales; f__Bacillaceae; g__Bacillus; s__unclassified_Bacillus
ASV_4125	0	33	10	0	32	19	44	52	14	48	0	36	0	103	40	d__Bacteria; p__Proteobacteria; c__Gammaproteobacteria; o__Betaproteobacteriales; f__Burkholderiaceae; g__Hydrogenophaga; s__unclassified_Hydrogenophaga
ASV_31163	64	58	50	61	0	17	34	0	0	20	11	25	0	17	19	d__Bacteria; p__Chloroflexi; c__KD4-96; o__KD4-96; f__KD4-96; g__KD4-96; s__unclassified_KD4-96
ASV_39437	6	7	6	16	25	66	28	30	42	16	71	17	23	21	17	d__Bacteria; p__Proteobacteria; c__Alphaproteobacteria; o__Rhizobiales; f__Devosiaceae; g__Devosia; s__unclassified_Devosia
ASV_14809	0	0	0	28	38	39	59	23	40	25	31	0	16	88	31	d__Bacteria; p__Proteobacteria; c__Gammaproteobacteria; o__Pseudomonadales; f__Pseudomonadaceae; g__Pseudomonas; s__unclassified_Pseudomonas
ASV_48251	34	37	26	48	24	20	23	25	7	48	11	20	16	19	38	d__Bacteria; p__Gemmatimonadetes; c__Gemmatimonadetes; o__Gemmatimonadales; f__Gemmatimonadaceae; g__uncultured; s__unclassified_uncultured
ASV_13002	62	64	69	29	24	26	17	22	6	16	21	11	4	8	18	d__Bacteria; p__Proteobacteria; c__Alphaproteobacteria; o__Tistrellales; f__Geminicoccaceae; g__uncultured; s__uncultured_bacterium
ASV_26429	0	0	0	42	21	33	11	24	54	23	16	47	75	29	0	d__Bacteria; p__Proteobacteria; c__Gammaproteobacteria; o__Pseudomonadales; f__Pseudomonadaceae; g__Pseudomonas; s__unclassified_Pseudomonas
ASV_56524	133	176	186	0	6	0	0	7	0	3	0	0	0	0	10	d__Bacteria; p__Chloroflexi; c__Anaerolineae; o__SBR1031; f__A4b; g__A4b; s__uncultured_Chloroflexi
ASV_1748	43	55	40	51	5	28	12	31	18	7	16	18	4	16	26	d__Bacteria; p__Entotheonellaeota; c__Entotheonellia; o__Entotheonellales; f__Entotheonellaceae; g__Candidatus_Entotheonella; s__unclassified_Candidatus_Entotheonella
ASV_18339	0	0	0	43	69	66	32	21	54	44	44	20	14	22	10	d__Bacteria; p__Actinobacteria; c__Actinobacteria; o__Streptomycetales; f__Streptomycetaceae; g__Streptomyces; s__unclassified_Streptomyces
ASV_42358	36	30	35	44	53	35	33	37	35	63	44	20	10	9	21	d__Bacteria; p__Proteobacteria; c__Gammaproteobacteria; o__PLTA13; f__PLTA13; g__PLTA13; s__unclassified_PLTA13
ASV_44912	0	0	0	24	30	12	67	32	33	21	0	43	42	45	47	d__Bacteria; p__Proteobacteria; c__Gammaproteobacteria; o__Pseudomonadales; f__Pseudomonadaceae; g__Pseudomonas; s__unclassified_Pseudomonas
ASV_33840	0	0	0	0	43	42	5	37	51	79	45	13	8	3	10	d__Bacteria; p__Actinobacteria; c__Actinobacteria; o__Streptomycetales; f__Streptomycetaceae; g__Streptomyces; s__unclassified_Streptomyces
ASV_30223	2	4	0	27	33	16	19	57	29	73	16	17	27	20	28	d__Bacteria; p__Proteobacteria; c__Alphaproteobacteria; o__Rhizobiales; f__Rhizobiaceae; g__Mesorhizobium; s__unclassified_Mesorhizobium
ASV_28885	53	20	40	17	34	22	20	25	30	48	13	12	0	24	31	d__Bacteria; p__Proteobacteria; c__Alphaproteobacteria; o__Rhodobacterales; f__Rhodobacteraceae; g__unclassified_Rhodobacteraceae; s__unclassified_Rhodobacteraceae
ASV_47484	110	134	91	0	17	12	14	4	8	27	5	17	40	6	0	d__Bacteria; p__Actinobacteria; c__Acidimicrobiia; o__Microtrichales; f__uncultured; g__uncultured; s__uncultured_Acidimicrobiales
ASV_25974	111	128	130	24	7	10	8	8	0	18	8	3	6	6	12	d__Bacteria; p__Actinobacteria; c__Actinobacteria; o__Kineosporiales; f__Kineosporiaceae; g__Quadrisphaera; s__uncultured_bacterium
ASV_26666	0	0	0	12	48	12	29	83	23	69	0	15	12	20	49	d__Bacteria; p__Actinobacteria; c__Actinobacteria; o__Glycomycetales; f__Glycomycetaceae; g__Glycomyces; s__unclassified_Glycomyces
ASV_9552	105	83	111	27	26	0	0	39	10	37	0	5	0	12	18	d__Bacteria; p__Proteobacteria; c__Gammaproteobacteria; o__Xanthomonadales; f__Xanthomonadaceae; g__Luteimonas; s__uncultured_bacterium
ASV_34134	147	141	153	7	0	0	0	17	6	7	5	6	0	0	0	d__Bacteria; p__Proteobacteria; c__Alphaproteobacteria; o__Rhodobacterales; f__Rhodobacteraceae; g__unclassified_Rhodobacteraceae; s__unclassified_Rhodobacteraceae
ASV_52475	0	0	0	15	31	51	32	59	60	25	45	24	6	32	17	d__Bacteria; p__Proteobacteria; c__Alphaproteobacteria; o__Rhizobiales; f__Xanthobacteraceae; g__unclassified_Xanthobacteraceae; s__unclassified_Xanthobacteraceae
ASV_13286	54	65	54	31	25	20	29	35	22	17	33	32	16	15	23	d__Bacteria; p__Proteobacteria; c__Alphaproteobacteria; o__Rhodobacterales; f__Rhodobacteraceae; g__uncultured; s__uncultured_organism
ASV_51203	25	35	19	40	39	5	28	32	20	34	7	8	0	30	35	d__Bacteria; p__Actinobacteria; c__Acidimicrobiia; o__IMCC26256; f__IMCC26256; g__IMCC26256; s__unclassified_IMCC26256
ASV_41354	0	0	0	0	0	53	0	34	45	0	66	58	107	7	0	d__Bacteria; p__Firmicutes; c__Bacilli; o__Bacillales; f__Bacillaceae; g__Bacillus; s__unclassified_Bacillus
ASV_6844	0	9	3	52	32	35	15	5	42	23	50	32	21	13	10	d__Bacteria; p__Chloroflexi; c__Anaerolineae; o__SBR1031; f__SBR1031; g__SBR1031; s__uncultured_bacterium
ASV_27987	78	83	88	50	0	0	28	10	0	10	12	0	9	41	23	d__Bacteria; p__Actinobacteria; c__Acidimicrobiia; o__IMCC26256; f__IMCC26256; g__IMCC26256; s__unclassified_IMCC26256
ASV_727	0	0	0	45	20	16	55	45	7	27	12	13	0	59	49	d__Bacteria; p__Verrucomicrobia; c__Verrucomicrobiae; o__Verrucomicrobiales; f__Rubritaleaceae; g__Luteolibacter; s__Luteolibacter_sp.
ASV_16606	22	41	33	9	30	23	18	22	23	24	29	19	23	26	27	d__Bacteria; p__Proteobacteria; c__Alphaproteobacteria; o__Rhodobacterales; f__Rhodobacteraceae; g__uncultured; s__unclassified_uncultured
ASV_14049	0	0	0	16	26	53	0	24	39	14	96	15	54	2	2	d__Bacteria; p__Firmicutes; c__Bacilli; o__Bacillales; f__Bacillaceae; g__Bacillus; s__unclassified_Bacillus
ASV_7981	0	0	0	22	33	71	16	33	24	6	66	8	13	0	6	d__Bacteria; p__Firmicutes; c__Bacilli; o__Bacillales; f__Bacillaceae; g__Bacillus; s__unclassified_Bacillus
ASV_13736	90	112	86	19	0	9	17	19	12	8	0	13	0	27	18	d__Bacteria; p__Actinobacteria; c__0319-7L14; o__0319-7L14; f__0319-7L14; g__0319-7L14; s__uncultured_bacterium
ASV_21187	0	0	0	14	17	46	0	66	44	22	80	18	33	0	1	d__Bacteria; p__Firmicutes; c__Bacilli; o__Bacillales; f__Bacillaceae; g__Bacillus; s__unclassified_Bacillus
ASV_36926	60	54	61	49	11	26	12	28	8	23	18	6	11	15	26	d__Bacteria; p__Actinobacteria; c__Actinobacteria; o__Propionibacteriales; f__Nocardioidaceae; g__Marmoricola; s__unclassified_Marmoricola
ASV_35312	0	0	0	9	64	0	35	71	29	69	10	0	0	7	32	d__Bacteria; p__Actinobacteria; c__Actinobacteria; o__Micrococcales; f__Promicromonosporaceae; g__Promicromonospora; s__unclassified_Promicromonospora
ASV_33818	0	0	0	0	38	30	8	48	61	46	46	21	13	22	19	d__Bacteria; p__Proteobacteria; c__Alphaproteobacteria; o__Rhizobiales; f__Devosiaceae; g__Devosia; s__unclassified_Devosia
ASV_50642	0	0	0	19	16	12	61	12	23	14	0	19	34	59	53	d__Bacteria; p__Proteobacteria; c__Gammaproteobacteria; o__Pseudomonadales; f__Pseudomonadaceae; g__Pseudomonas; s__unclassified_Pseudomonas
ASV_30266	0	0	0	30	33	18	24	46	20	53	11	15	12	44	41	d__Bacteria; p__Proteobacteria; c__Gammaproteobacteria; o__Betaproteobacteriales; f__Burkholderiaceae; g__unclassified_Burkholderiaceae; s__unclassified_Burkholderiaceae
ASV_14928	41	46	67	22	22	0	12	30	13	22	34	8	9	6	11	d__Bacteria; p__Actinobacteria; c__MB-A2-108; o__MB-A2-108; f__MB-A2-108; g__MB-A2-108; s__unclassified_MB-A2-108
ASV_48646	27	11	18	23	31	16	30	26	7	42	11	24	26	19	32	d__Bacteria; p__Acidobacteria; c__Blastocatellia_(Subgroup_4); o__Blastocatellales; f__Blastocatellaceae; g__uncultured; s__unclassified_uncultured
ASV_30383	2	2	1	30	53	18	29	30	45	37	6	23	32	33	29	d__Bacteria; p__Proteobacteria; c__Gammaproteobacteria; o__Pseudomonadales; f__Pseudomonadaceae; g__Pseudomonas; s__unclassified_Pseudomonas
ASV_47438	0	0	0	25	0	23	33	19	0	77	0	14	0	19	16	d__Bacteria; p__Proteobacteria; c__Alphaproteobacteria; o__Rhizobiales; f__Rhizobiaceae; g__Ensifer; s__unclassified_Ensifer
ASV_38137	85	69	88	0	0	0	0	0	0	0	0	0	0	0	0	d__Bacteria; p__Cyanobacteria; c__Oxyphotobacteria; o__Nostocales; f__Coleofasciculaceae; g__Microcoleus_Es-Yyy1400; s__unclassified_Microcoleus_Es-Yyy1400
ASV_14453	42	46	46	36	25	19	12	36	14	23	15	16	18	17	26	d__Bacteria; p__Proteobacteria; c__Gammaproteobacteria; o__Steroidobacterales; f__Steroidobacteraceae; g__uncultured; s__uncultured_bacterium
ASV_30259	0	0	0	12	16	14	34	7	36	6	4	58	60	41	35	d__Bacteria; p__Proteobacteria; c__Gammaproteobacteria; o__Pseudomonadales; f__Pseudomonadaceae; g__Pseudomonas; s__unclassified_Pseudomonas
ASV_11644	0	4	0	19	10	41	25	16	0	19	5	62	22	23	27	d__Bacteria; p__Proteobacteria; c__Gammaproteobacteria; o__Xanthomonadales; f__Xanthomonadaceae; g__Lysobacter; s__Lysobacter_maris
ASV_32314	41	37	28	18	31	12	12	28	9	35	16	20	18	16	11	d__Bacteria; p__Bacteroidetes; c__Bacteroidia; o__Cytophagales; f__Cyclobacteriaceae; g__uncultured; s__uncultured_Bacteroidetes
ASV_54906	73	66	66	13	23	19	6	34	8	27	17	7	9	9	8	d__Bacteria; p__Proteobacteria; c__Alphaproteobacteria; o__Tistrellales; f__Geminicoccaceae; g__uncultured; s__uncultured_bacterium
ASV_14005	0	35	0	0	7	18	58	0	39	146	70	0	0	0	32	d__Bacteria; p__Proteobacteria; c__unclassified_Proteobacteria; o__unclassified_Proteobacteria; f__unclassified_Proteobacteria; g__unclassified_Proteobacteria; s__unclassified_Proteobacteria
ASV_49036	0	0	0	24	8	40	10	47	23	22	12	57	35	15	20	d__Bacteria; p__Actinobacteria; c__Actinobacteria; o__Corynebacteriales; f__Nocardiaceae; g__Nocardia; s__unclassified_Nocardia
ASV_58057	0	0	0	0	15	9	75	53	20	18	0	22	0	65	50	d__Bacteria; p__Proteobacteria; c__Alphaproteobacteria; o__Rhizobiales; f__Rhizobiaceae; g__Ensifer; s__unclassified_Ensifer
ASV_49795	2	2	2	25	37	22	24	17	42	18	5	62	55	26	10	d__Bacteria; p__Proteobacteria; c__Gammaproteobacteria; o__Pseudomonadales; f__Pseudomonadaceae; g__Pseudomonas; s__unclassified_Pseudomonas
ASV_21611	28	30	26	4	21	41	15	25	13	23	27	25	16	7	18	d__Bacteria; p__Proteobacteria; c__Alphaproteobacteria; o__uncultured; f__uncultured; g__uncultured; s__uncultured_Rhodobacteraceae
ASV_32056	145	150	140	0	0	0	5	0	0	0	0	7	0	7	0	d__Bacteria; p__Actinobacteria; c__Actinobacteria; o__Pseudonocardiales; f__Pseudonocardiaceae; g__Pseudonocardia; s__unclassified_Pseudonocardia
ASV_51525	0	0	0	29	3	53	15	20	8	0	72	21	23	0	13	d__Bacteria; p__Firmicutes; c__Bacilli; o__Bacillales; f__Paenibacillaceae; g__Paenibacillus; s__unclassified_Paenibacillus
ASV_29636	0	0	0	41	0	6	43	0	15	0	0	45	56	38	30	d__Bacteria; p__Proteobacteria; c__Gammaproteobacteria; o__Pseudomonadales; f__Pseudomonadaceae; g__Pseudomonas; s__unclassified_Pseudomonas
ASV_9089	15	19	24	15	24	22	20	37	26	25	10	12	9	15	20	d__Bacteria; p__Actinobacteria; c__Actinobacteria; o__Propionibacteriales; f__Nocardioidaceae; g__Nocardioides; s__unclassified_Nocardioides
ASV_31500	0	0	0	41	34	24	27	28	21	33	8	16	12	32	37	d__Bacteria; p__Proteobacteria; c__Alphaproteobacteria; o__Sphingomonadales; f__Sphingomonadaceae; g__unclassified_Sphingomonadaceae; s__unclassified_Sphingomonadaceae
ASV_53891	0	0	0	0	0	0	42	0	31	0	0	89	22	20	0	d__Bacteria; p__Proteobacteria; c__Gammaproteobacteria; o__Pseudomonadales; f__Pseudomonadaceae; g__Pseudomonas; s__unclassified_Pseudomonas
ASV_27203	0	0	0	45	26	0	34	56	23	21	1	23	36	38	30	d__Bacteria; p__Actinobacteria; c__Actinobacteria; o__Streptomycetales; f__Streptomycetaceae; g__Streptomyces; s__unclassified_Streptomyces
ASV_31761	23	18	24	16	23	29	15	35	14	27	29	14	10	12	15	d__Bacteria; p__Proteobacteria; c__Alphaproteobacteria; o__Rhizobiales; f__Xanthobacteraceae; g__Pseudorhodoplanes; s__unclassified_Pseudorhodoplanes
ASV_1877	25	16	28	23	21	27	17	27	18	28	22	10	15	0	19	d__Bacteria; p__Proteobacteria; c__Alphaproteobacteria; o__Rhizobiales; f__Hyphomicrobiaceae; g__Pedomicrobium; s__uncultured_Hyphomicrobium
ASV_13909	0	0	0	14	54	31	10	29	53	44	57	6	6	12	18	d__Bacteria; p__Acidobacteria; c__Acidobacteriia; o__Acidobacteriales; f__Acidobacteriaceae_(Subgroup_1); g__Acidipila; s__unclassified_Acidipila
ASV_44895	0	0	0	0	0	0	88	0	0	33	0	0	0	45	57	d__Bacteria; p__Proteobacteria; c__Alphaproteobacteria; o__Rhizobiales; f__Rhizobiaceae; g__[Rhizobium]_sphaerophysae_group; s__unclassified_[Rhizobium]_sphaerophysae_group
ASV_46523	120	110	156	4	6	0	0	0	0	12	0	0	0	2	0	d__Bacteria; p__Actinobacteria; c__Nitriliruptoria; o__Nitriliruptorales; f__Nitriliruptoraceae; g__Nitriliruptoraceae; s__uncultured_bacterium
ASV_39162	0	0	0	26	26	36	24	41	25	23	43	10	0	0	12	d__Bacteria; p__Actinobacteria; c__Actinobacteria; o__Streptomycetales; f__Streptomycetaceae; g__Streptomyces; s__Streptomyces_toxytricini
ASV_13582	24	23	23	28	27	17	21	30	11	33	18	25	24	9	26	d__Bacteria; p__Proteobacteria; c__Alphaproteobacteria; o__Sphingomonadales; f__Sphingomonadaceae; g__Sphingomonas; s__unclassified_Sphingomonas
ASV_13070	0	0	0	25	15	11	48	14	14	20	0	20	28	59	29	d__Bacteria; p__Proteobacteria; c__Gammaproteobacteria; o__Pseudomonadales; f__Pseudomonadaceae; g__Pseudomonas; s__unclassified_Pseudomonas
ASV_25723	0	0	0	16	19	18	17	19	29	29	7	4	7	21	14	d__Bacteria; p__Proteobacteria; c__Gammaproteobacteria; o__Betaproteobacteriales; f__Burkholderiaceae; g__unclassified_Burkholderiaceae; s__unclassified_Burkholderiaceae
ASV_20141	68	63	68	36	8	10	10	30	0	9	13	6	0	19	21	d__Bacteria; p__Proteobacteria; c__Alphaproteobacteria; o__Rhizobiales; f__Rhizobiaceae; g__unclassified_Rhizobiaceae; s__unclassified_Rhizobiaceae
ASV_53934	13	11	9	17	23	20	21	45	15	22	18	16	15	23	35	d__Bacteria; p__Actinobacteria; c__Actinobacteria; o__Propionibacteriales; f__Nocardioidaceae; g__Nocardioides; s__unclassified_Nocardioides
ASV_49761	6	0	0	12	22	25	16	41	27	29	19	14	10	34	19	d__Bacteria; p__Proteobacteria; c__Alphaproteobacteria; o__Rhizobiales; f__Rhizobiaceae; g__unclassified_Rhizobiaceae; s__unclassified_Rhizobiaceae
ASV_15880	55	60	34	18	21	20	4	13	6	7	7	16	25	3	21	d__Bacteria; p__Proteobacteria; c__Alphaproteobacteria; o__Rhodobacterales; f__Rhodobacteraceae; g__uncultured; s__uncultured_organism
ASV_48752	0	0	0	29	46	0	54	11	55	21	0	30	39	35	13	d__Bacteria; p__Proteobacteria; c__Gammaproteobacteria; o__Pseudomonadales; f__Pseudomonadaceae; g__Pseudomonas; s__unclassified_Pseudomonas
ASV_30411	0	0	0	20	22	12	35	47	22	42	12	10	7	23	35	d__Bacteria; p__Proteobacteria; c__Alphaproteobacteria; o__Rhizobiales; f__Rhizobiaceae; g__Allorhizobium-Neorhizobium-Pararhizobium-Rhizobium; s__unclassified_Allorhizobium-Neorhizobium-Pararhizobium-Rhizobium
ASV_15805	27	19	28	30	20	17	14	22	21	31	24	21	18	16	25	d__Bacteria; p__Actinobacteria; c__Actinobacteria; o__Propionibacteriales; f__Nocardioidaceae; g__Nocardioides; s__unclassified_Nocardioides
ASV_15180	0	0	0	29	34	0	0	26	41	56	23	19	0	0	35	d__Bacteria; p__Proteobacteria; c__Alphaproteobacteria; o__Rhizobiales; f__Rhizobiaceae; g__Ensifer; s__unclassified_Ensifer
ASV_9416	6	10	12	35	25	29	17	26	12	19	15	19	22	31	28	d__Bacteria; p__Acidobacteria; c__Subgroup_6; o__Subgroup_6; f__Subgroup_6; g__Subgroup_6; s__unclassified_Subgroup_6
ASV_958	0	0	0	6	23	31	20	31	19	10	27	38	10	30	38	d__Bacteria; p__Proteobacteria; c__Alphaproteobacteria; o__Rhizobiales; f__Rhizobiaceae; g__unclassified_Rhizobiaceae; s__unclassified_Rhizobiaceae
ASV_29702	0	0	0	0	109	8	0	15	121	46	19	0	13	4	4	d__Bacteria; p__Proteobacteria; c__Alphaproteobacteria; o__Caulobacterales; f__Caulobacteraceae; g__Asticcacaulis; s__uncultured_Asticcacaulis
ASV_50305	9	15	16	10	50	18	19	25	22	41	12	18	18	20	13	d__Bacteria; p__Proteobacteria; c__Alphaproteobacteria; o__Rhodovibrionales; f__Kiloniellaceae; g__Tagaea; s__uncultured_bacterium
ASV_15382	125	122	119	0	0	0	0	0	0	0	0	0	0	0	0	d__Bacteria; p__Cyanobacteria; c__Oxyphotobacteria; o__Oxyphotobacteria_Incertae_Sedis; f__Unknown_Family; g__Leptolyngbya_VRUC_135; s__uncultured_bacterium
ASV_43034	0	0	0	10	27	38	1	33	30	10	48	18	30	2	1	d__Bacteria; p__Firmicutes; c__Bacilli; o__Bacillales; f__Bacillaceae; g__Bacillus; s__unclassified_Bacillus
ASV_34282	0	0	0	0	69	34	8	24	46	43	59	3	10	0	4	d__Bacteria; p__Proteobacteria; c__Alphaproteobacteria; o__Rhizobiales; f__Rhizobiaceae; g__Allorhizobium-Neorhizobium-Pararhizobium-Rhizobium; s__unclassified_Allorhizobium-Neorhizobium-Pararhizobium-Rhizobium
ASV_49408	0	0	0	28	20	17	25	28	15	25	9	15	10	40	23	d__Bacteria; p__Proteobacteria; c__Alphaproteobacteria; o__Rhizobiales; f__Rhizobiaceae; g__unclassified_Rhizobiaceae; s__unclassified_Rhizobiaceae
ASV_17267	0	0	0	5	32	35	21	9	11	25	24	26	21	10	17	d__Bacteria; p__Proteobacteria; c__Gammaproteobacteria; o__Betaproteobacteriales; f__Burkholderiaceae; g__Ramlibacter; s__unclassified_Ramlibacter
ASV_26313	0	0	0	21	39	0	51	24	37	34	0	0	30	0	0	d__Bacteria; p__Proteobacteria; c__Gammaproteobacteria; o__Pseudomonadales; f__Pseudomonadaceae; g__Pseudomonas; s__unclassified_Pseudomonas
ASV_35979	27	0	13	7	20	24	21	26	29	3	25	18	9	15	10	d__Bacteria; p__Proteobacteria; c__Alphaproteobacteria; o__Rhodobacterales; f__Rhodobacteraceae; g__unclassified_Rhodobacteraceae; s__unclassified_Rhodobacteraceae
ASV_841	18	25	17	41	12	18	15	37	15	17	10	9	5	15	20	d__Bacteria; p__Proteobacteria; c__Gammaproteobacteria; o__Betaproteobacteriales; f__SC-I-84; g__SC-I-84; s__uncultured_bacterium
ASV_2591	33	43	27	27	19	21	16	12	14	30	17	15	17	0	12	d__Bacteria; p__Actinobacteria; c__Acidimicrobiia; o__Microtrichales; f__Ilumatobacteraceae; g__Ilumatobacter; s__unclassified_Ilumatobacter
ASV_21076	1	1	0	17	31	13	13	33	31	32	2	7	43	14	30	d__Bacteria; p__Proteobacteria; c__Gammaproteobacteria; o__Pseudomonadales; f__Pseudomonadaceae; g__Pseudomonas; s__unclassified_Pseudomonas
ASV_37644	0	1	0	1	31	42	0	30	20	10	78	21	23	0	0	d__Bacteria; p__Firmicutes; c__Bacilli; o__Bacillales; f__Bacillaceae; g__Bacillus; s__Bacillus_horikoshii
ASV_48924	0	0	0	14	30	50	2	25	23	12	69	19	42	0	0	d__Bacteria; p__Firmicutes; c__Bacilli; o__Bacillales; f__Bacillaceae; g__Bacillus; s__unclassified_Bacillus
ASV_5416	0	0	0	0	2	28	0	40	29	2	36	0	0	0	2	d__Bacteria; p__Proteobacteria; c__Alphaproteobacteria; o__Rhizobiales; f__Devosiaceae; g__Devosia; s__unclassified_Devosia
ASV_52508	0	0	0	24	12	15	17	41	3	43	20	28	15	22	25	d__Bacteria; p__Proteobacteria; c__Alphaproteobacteria; o__Rhizobiales; f__Rhizobiaceae; g__Allorhizobium-Neorhizobium-Pararhizobium-Rhizobium; s__Rhizobium_petrolearium
ASV_28580	0	0	0	30	34	34	23	48	27	31	30	22	0	0	8	d__Bacteria; p__Proteobacteria; c__Alphaproteobacteria; o__Caulobacterales; f__Caulobacteraceae; g__Phenylobacterium; s__unclassified_Phenylobacterium
ASV_41021	54	33	48	18	10	13	0	15	12	17	18	9	12	0	15	d__Bacteria; p__Proteobacteria; c__Alphaproteobacteria; o__Rhodobacterales; f__Rhodobacteraceae; g__Amaricoccus; s__unclassified_Amaricoccus
ASV_54023	0	0	0	0	0	27	23	0	31	0	40	25	15	39	30	d__Bacteria; p__Proteobacteria; c__Alphaproteobacteria; o__Rhizobiales; f__Devosiaceae; g__Devosia; s__unclassified_Devosia
ASV_11682	0	0	0	17	44	7	26	20	70	11	8	0	7	20	26	d__Bacteria; p__Actinobacteria; c__Thermoleophilia; o__Solirubrobacterales; f__Solirubrobacteraceae; g__Conexibacter; s__unclassified_Conexibacter
ASV_59018	0	0	0	9	0	0	51	0	39	0	0	33	0	18	20	d__Bacteria; p__Proteobacteria; c__Gammaproteobacteria; o__Pseudomonadales; f__Pseudomonadaceae; g__Pseudomonas; s__unclassified_Pseudomonas
ASV_1414	0	0	0	0	49	25	0	30	39	59	32	0	8	0	0	d__Bacteria; p__Proteobacteria; c__Alphaproteobacteria; o__Rhizobiales; f__Xanthobacteraceae; g__uncultured; s__unclassified_uncultured
ASV_2255	91	73	88	18	14	0	15	22	4	0	0	0	0	25	7	d__Bacteria; p__Bacteroidetes; c__Bacteroidia; o__Flavobacteriales; f__Flavobacteriaceae; g__Zeaxanthinibacter; s__uncultured_bacterium
ASV_9843	59	63	56	33	7	2	9	10	5	4	0	4	0	0	11	d__Bacteria; p__Gemmatimonadetes; c__S0134_terrestrial_group; o__S0134_terrestrial_group; f__S0134_terrestrial_group; g__S0134_terrestrial_group; s__uncultured_bacterium
ASV_51261	0	0	0	25	16	37	0	33	16	15	43	11	9	6	14	d__Bacteria; p__Firmicutes; c__Bacilli; o__Bacillales; f__Bacillaceae; g__Bacillus; s__unclassified_Bacillus
ASV_10372	62	50	49	38	18	10	28	0	15	39	14	10	0	0	0	d__Bacteria; p__Actinobacteria; c__Acidimicrobiia; o__Microtrichales; f__Ilumatobacteraceae; g__Ilumatobacter; s__unclassified_Ilumatobacter
ASV_32740	0	0	0	12	17	27	8	32	30	11	1	23	42	10	4	d__Bacteria; p__Firmicutes; c__Bacilli; o__Bacillales; f__Bacillaceae; g__Bacillus; s__unclassified_Bacillus
ASV_33776	0	0	0	0	0	24	0	67	0	24	66	25	19	0	0	d__Bacteria; p__Actinobacteria; c__Actinobacteria; o__Micrococcales; f__Micrococcaceae; g__unclassified_Micrococcaceae; s__unclassified_Micrococcaceae
ASV_11526	0	0	0	6	27	18	0	24	37	5	20	40	71	6	9	d__Bacteria; p__Proteobacteria; c__Gammaproteobacteria; o__Pseudomonadales; f__Pseudomonadaceae; g__Pseudomonas; s__unclassified_Pseudomonas
ASV_7672	0	0	0	22	22	0	25	27	14	7	0	13	32	30	26	d__Bacteria; p__Proteobacteria; c__Gammaproteobacteria; o__Pseudomonadales; f__Pseudomonadaceae; g__Pseudomonas; s__unclassified_Pseudomonas
ASV_2476	79	92	126	0	0	0	0	0	0	0	0	0	0	0	0	d__Bacteria; p__Cyanobacteria; c__Oxyphotobacteria; o__Nostocales; f__Coleofasciculaceae; g__Microcoleus_Es-Yyy1400; s__unclassified_Microcoleus_Es-Yyy1400
ASV_191	0	0	4	13	29	16	32	33	14	11	0	19	13	21	29	d__Bacteria; p__Proteobacteria; c__Gammaproteobacteria; o__Betaproteobacteriales; f__Burkholderiaceae; g__Hydrogenophaga; s__unclassified_Hydrogenophaga
ASV_35016	0	0	0	0	44	23	16	36	0	69	8	0	0	27	18	d__Bacteria; p__Actinobacteria; c__Acidimicrobiia; o__Microtrichales; f__uncultured; g__uncultured; s__unclassified_uncultured
ASV_17656	80	73	75	19	8	1	11	12	0	0	0	0	5	19	13	d__Bacteria; p__Proteobacteria; c__Alphaproteobacteria; o__Rhodobacterales; f__Rhodobacteraceae; g__Oceanicola; s__Oceanicola_litoreus
ASV_54878	0	0	0	0	23	19	4	74	6	34	45	18	25	12	8	d__Bacteria; p__Actinobacteria; c__Actinobacteria; o__Streptosporangiales; f__Streptosporangiaceae; g__Nonomuraea; s__unclassified_Nonomuraea
ASV_34552	0	0	0	22	26	4	37	9	22	11	0	19	24	54	41	d__Bacteria; p__Proteobacteria; c__Gammaproteobacteria; o__Xanthomonadales; f__Xanthomonadaceae; g__Pseudoxanthomonas; s__unclassified_Pseudoxanthomonas
ASV_31583	64	45	44	34	7	7	9	13	0	24	4	5	0	7	0	d__Bacteria; p__Proteobacteria; c__Alphaproteobacteria; o__Tistrellales; f__Geminicoccaceae; g__uncultured; s__uncultured_bacterium
ASV_29556	0	0	0	24	20	16	19	21	32	22	14	15	33	22	24	d__Bacteria; p__Proteobacteria; c__Alphaproteobacteria; o__Rhizobiales; f__Rhizobiaceae; g__unclassified_Rhizobiaceae; s__unclassified_Rhizobiaceae
ASV_58420	0	0	0	15	37	14	23	28	18	28	17	14	2	15	17	d__Bacteria; p__Proteobacteria; c__Alphaproteobacteria; o__Rhizobiales; f__Rhizobiaceae; g__Allorhizobium-Neorhizobium-Pararhizobium-Rhizobium; s__unclassified_Allorhizobium-Neorhizobium-Pararhizobium-Rhizobium
ASV_58158	80	104	82	0	0	7	0	3	10	9	4	0	0	0	0	d__Bacteria; p__Proteobacteria; c__Alphaproteobacteria; o__Sphingomonadales; f__Sphingomonadaceae; g__Altererythrobacter; s__unclassified_Altererythrobacter
ASV_57239	11	19	28	20	0	17	10	25	7	26	33	11	0	6	18	d__Bacteria; p__Proteobacteria; c__Alphaproteobacteria; o__Rhizobiales; f__Methyloligellaceae; g__uncultured; s__uncultured_Rhodobiaceae
ASV_20042	0	0	0	4	10	45	0	8	28	2	98	19	18	8	1	d__Bacteria; p__Firmicutes; c__Bacilli; o__Bacillales; f__Bacillaceae; g__Bacillus; s__unclassified_Bacillus
ASV_46436	41	37	27	15	6	9	13	17	18	42	0	6	0	14	0	d__Bacteria; p__Acidobacteria; c__Subgroup_6; o__Subgroup_6; f__Subgroup_6; g__Subgroup_6; s__unclassified_Subgroup_6
ASV_45732	0	0	0	28	22	8	50	14	7	6	0	22	1	25	40	d__Bacteria; p__Proteobacteria; c__Gammaproteobacteria; o__Xanthomonadales; f__Xanthomonadaceae; g__Pseudoxanthomonas; s__unclassified_Pseudoxanthomonas
ASV_22425	54	52	45	32	0	16	8	22	16	25	0	0	0	15	24	d__Bacteria; p__Actinobacteria; c__Acidimicrobiia; o__Microtrichales; f__Iamiaceae; g__Iamia; s__unclassified_Iamia
ASV_58347	131	125	91	0	0	0	0	0	0	7	0	0	0	3	1	d__Bacteria; p__Cyanobacteria; c__Oxyphotobacteria; o__Nostocales; f__Nostocales_Incertae_Sedis; g__CENA533; s__Oscillatoriales_cyanobacterium
ASV_13128	0	0	0	12	17	32	0	16	24	7	63	17	22	1	5	d__Bacteria; p__Firmicutes; c__Bacilli; o__Bacillales; f__Bacillaceae; g__Bacillus; s__unclassified_Bacillus
ASV_50385	0	0	0	0	0	28	0	14	35	0	30	44	72	2	0	d__Bacteria; p__Firmicutes; c__Bacilli; o__Bacillales; f__Bacillaceae; g__Bacillus; s__unclassified_Bacillus
ASV_28317	0	0	0	14	12	22	9	20	29	5	7	28	69	11	6	d__Bacteria; p__Proteobacteria; c__Gammaproteobacteria; o__Pseudomonadales; f__Pseudomonadaceae; g__Pseudomonas; s__unclassified_Pseudomonas
ASV_22084	0	0	0	39	0	0	0	0	28	0	0	31	113	0	43	d__Bacteria; p__Proteobacteria; c__Gammaproteobacteria; o__Pseudomonadales; f__Pseudomonadaceae; g__Pseudomonas; s__unclassified_Pseudomonas
ASV_46184	32	12	27	20	13	11	11	23	0	25	15	6	5	19	30	d__Bacteria; p__Bacteroidetes; c__Rhodothermia; o__Rhodothermales; f__Rhodothermaceae; g__Rhodothermaceae; s__metagenome
ASV_37658	0	10	0	22	26	32	21	13	0	38	23	10	8	25	15	d__Bacteria; p__Actinobacteria; c__Actinobacteria; o__Streptomycetales; f__Streptomycetaceae; g__Streptomyces; s__unclassified_Streptomyces
ASV_41989	0	0	3	16	13	27	19	12	7	18	7	33	29	19	17	d__Bacteria; p__Proteobacteria; c__Alphaproteobacteria; o__Rhizobiales; f__Rhizobiaceae; g__unclassified_Rhizobiaceae; s__unclassified_Rhizobiaceae
ASV_46692	0	0	0	21	25	5	22	30	25	27	0	22	2	6	11	d__Bacteria; p__Proteobacteria; c__Gammaproteobacteria; o__Cellvibrionales; f__Microbulbiferaceae; g__Microbulbifer; s__unclassified_Microbulbifer
ASV_31293	0	0	0	0	25	4	15	38	0	29	0	26	0	20	35	d__Bacteria; p__Proteobacteria; c__Alphaproteobacteria; o__Rhizobiales; f__Rhizobiaceae; g__Nitratireductor; s__unclassified_Nitratireductor
ASV_30971	0	0	0	0	0	18	59	18	0	0	0	35	0	52	17	d__Bacteria; p__Proteobacteria; c__Gammaproteobacteria; o__Pseudomonadales; f__Pseudomonadaceae; g__Pseudomonas; s__unclassified_Pseudomonas
ASV_16935	0	0	0	21	13	16	37	23	0	25	7	12	7	31	32	d__Bacteria; p__Proteobacteria; c__Gammaproteobacteria; o__Betaproteobacteriales; f__Burkholderiaceae; g__Hydrogenophaga; s__Hydrogenophaga_intermedia
ASV_21434	0	0	0	7	18	42	0	16	24	3	57	10	15	0	0	d__Bacteria; p__Firmicutes; c__Bacilli; o__Bacillales; f__Bacillaceae; g__Bacillus; s__unclassified_Bacillus
ASV_4867	0	0	0	0	58	14	0	30	28	30	28	3	0	0	0	d__Bacteria; p__Proteobacteria; c__Alphaproteobacteria; o__Rhizobiales; f__Rhizobiaceae; g__Ensifer; s__unclassified_Ensifer
ASV_4679	83	114	95	0	0	0	0	0	2	0	0	0	0	0	0	d__Bacteria; p__Planctomycetes; c__Phycisphaerae; o__Phycisphaerales; f__Phycisphaeraceae; g__SM1A02; s__unclassified_SM1A02
ASV_48461	19	9	0	24	9	16	12	17	8	28	12	17	10	12	17	d__Bacteria; p__Proteobacteria; c__Alphaproteobacteria; o__Sphingomonadales; f__Sphingomonadaceae; g__Sphingomonas; s__unclassified_Sphingomonas
ASV_21235	0	0	0	0	33	25	3	42	0	45	0	45	23	10	0	d__Bacteria; p__Actinobacteria; c__Actinobacteria; o__Corynebacteriales; f__Nocardiaceae; g__Nocardia; s__unclassified_Nocardia
ASV_50797	19	37	58	17	15	12	5	16	6	16	11	9	1	9	14	d__Bacteria; p__Proteobacteria; c__Alphaproteobacteria; o__Rhodobacterales; f__Rhodobacteraceae; g__uncultured; s__uncultured_organism
ASV_48886	0	0	0	0	0	24	0	49	33	0	70	0	24	0	0	d__Bacteria; p__Firmicutes; c__Bacilli; o__Bacillales; f__Bacillaceae; g__Bacillus; s__Bacillus_horikoshii
ASV_54138	0	0	0	0	0	20	7	12	40	0	5	0	28	0	0	d__Bacteria; p__Proteobacteria; c__Gammaproteobacteria; o__Pseudomonadales; f__Pseudomonadaceae; g__Pseudomonas; s__unclassified_Pseudomonas
ASV_1879	0	0	0	4	21	18	2	16	15	7	0	12	20	4	5	d__Bacteria; p__Firmicutes; c__Bacilli; o__Bacillales; f__Bacillaceae; g__Bacillus; s__unclassified_Bacillus
ASV_9899	0	0	0	27	13	25	24	16	10	0	21	13	0	32	29	d__Bacteria; p__Proteobacteria; c__Alphaproteobacteria; o__Rhizobiales; f__Devosiaceae; g__Devosia; s__unclassified_Devosia
ASV_25747	0	0	0	27	17	11	13	37	0	0	13	20	0	41	14	d__Bacteria; p__Proteobacteria; c__Alphaproteobacteria; o__Rhodobacterales; f__Rhodobacteraceae; g__unclassified_Rhodobacteraceae; s__unclassified_Rhodobacteraceae
ASV_614	0	0	0	33	0	9	31	0	0	0	0	24	21	50	31	d__Bacteria; p__Proteobacteria; c__Gammaproteobacteria; o__Betaproteobacteriales; f__Rhodocyclaceae; g__Azoarcus; s__unclassified_Azoarcus
ASV_27187	84	84	77	0	17	8	0	0	0	0	7	0	6	0	5	d__Bacteria; p__Actinobacteria; c__Actinobacteria; o__Pseudonocardiales; f__Pseudonocardiaceae; g__Pseudonocardia; s__unclassified_Pseudonocardia
ASV_55891	0	0	0	0	23	0	10	8	19	48	19	14	64	7	13	d__Bacteria; p__Proteobacteria; c__Alphaproteobacteria; o__Rhizobiales; f__Rhizobiaceae; g__unclassified_Rhizobiaceae; s__unclassified_Rhizobiaceae
ASV_3318	31	22	26	23	9	24	5	12	9	12	16	10	4	4	12	d__Bacteria; p__Proteobacteria; c__Alphaproteobacteria; o__Tistrellales; f__Geminicoccaceae; g__uncultured; s__unclassified_uncultured
ASV_17747	0	0	0	19	9	0	22	48	17	16	0	5	0	17	47	d__Bacteria; p__Patescibacteria; c__Saccharimonadia; o__Saccharimonadales; f__Saccharimonadales; g__Saccharimonadales; s__uncultured_bacterium
ASV_43967	0	0	0	0	36	0	31	21	0	31	0	10	23	10	22	d__Bacteria; p__Proteobacteria; c__Gammaproteobacteria; o__Pseudomonadales; f__Pseudomonadaceae; g__Pseudomonas; s__unclassified_Pseudomonas
ASV_20472	0	0	0	13	28	13	10	19	15	34	0	19	20	20	16	d__Bacteria; p__Proteobacteria; c__Gammaproteobacteria; o__Xanthomonadales; f__Xanthomonadaceae; g__unclassified_Xanthomonadaceae; s__unclassified_Xanthomonadaceae
ASV_48751	0	0	0	0	44	22	12	15	29	17	44	5	0	0	0	d__Bacteria; p__Proteobacteria; c__Alphaproteobacteria; o__Rhizobiales; f__Rhizobiaceae; g__Mesorhizobium; s__Mesorhizobium_plurifarium
ASV_14870	0	0	0	26	23	11	11	23	6	26	18	14	22	19	9	d__Bacteria; p__Proteobacteria; c__Alphaproteobacteria; o__Rhizobiales; f__Rhizobiaceae; g__unclassified_Rhizobiaceae; s__unclassified_Rhizobiaceae
ASV_30847	0	0	0	0	0	0	0	29	0	65	0	13	36	0	0	d__Bacteria; p__Proteobacteria; c__Alphaproteobacteria; o__Rhizobiales; f__Rhizobiaceae; g__Ensifer; s__unclassified_Ensifer
ASV_9482	0	0	0	0	0	27	0	35	28	0	0	51	40	0	0	d__Bacteria; p__Proteobacteria; c__Gammaproteobacteria; o__Pseudomonadales; f__Pseudomonadaceae; g__Pseudomonas; s__Spumella-like_flagellate
ASV_34171	0	0	0	13	0	21	24	0	0	0	0	53	29	20	14	d__Bacteria; p__Proteobacteria; c__Gammaproteobacteria; o__Pseudomonadales; f__Pseudomonadaceae; g__Pseudomonas; s__unclassified_Pseudomonas
ASV_23893	20	25	28	16	10	3	15	23	8	23	16	5	6	15	16	d__Bacteria; p__Acidobacteria; c__Blastocatellia_(Subgroup_4); o__Blastocatellales; f__Blastocatellaceae; g__Blastocatella; s__uncultured_Acidobacteria
ASV_2349	0	0	0	0	0	63	0	7	2	0	78	3	0	0	0	d__Bacteria; p__Firmicutes; c__Bacilli; o__Bacillales; f__Bacillaceae; g__Bacillus; s__unclassified_Bacillus
ASV_26273	0	0	0	10	0	56	8	13	0	0	54	15	15	0	11	d__Bacteria; p__Firmicutes; c__Bacilli; o__Bacillales; f__Bacillaceae; g__Bacillus; s__unclassified_Bacillus
ASV_6439	93	82	91	0	0	0	0	0	0	0	0	0	0	0	0	d__Bacteria; p__Cyanobacteria; c__Oxyphotobacteria; o__Nostocales; f__uncultured; g__uncultured; s__uncultured_cyanobacterium
ASV_1366	0	0	0	0	26	6	22	4	58	0	0	32	13	28	7	d__Bacteria; p__Proteobacteria; c__Gammaproteobacteria; o__Pseudomonadales; f__Pseudomonadaceae; g__Pseudomonas; s__unclassified_Pseudomonas
ASV_55457	0	0	0	16	8	2	24	8	16	1	4	22	36	39	18	d__Bacteria; p__Proteobacteria; c__Gammaproteobacteria; o__Pseudomonadales; f__Pseudomonadaceae; g__Pseudomonas; s__unclassified_Pseudomonas
ASV_15845	26	20	33	20	0	14	20	16	10	8	12	8	0	5	12	d__Bacteria; p__Chloroflexi; c__KD4-96; o__KD4-96; f__KD4-96; g__KD4-96; s__uncultured_bacterium
ASV_46287	78	78	108	0	0	0	0	0	0	0	0	0	0	0	0	d__Bacteria; p__Proteobacteria; c__Deltaproteobacteria; o__Myxococcales; f__Haliangiaceae; g__Haliangium; s__unclassified_Haliangium
ASV_40635	0	0	0	4	7	18	0	4	8	0	37	8	12	0	0	d__Bacteria; p__Firmicutes; c__Bacilli; o__Bacillales; f__Bacillaceae; g__Bacillus; s__unclassified_Bacillus
ASV_35805	0	0	0	14	49	0	7	55	22	61	0	0	0	18	17	d__Bacteria; p__Bacteroidetes; c__Bacteroidia; o__Cytophagales; f__Microscillaceae; g__uncultured; s__uncultured_Sphingobacteriales
ASV_23828	0	0	0	57	41	0	21	0	68	52	0	0	53	0	19	d__Bacteria; p__Proteobacteria; c__Gammaproteobacteria; o__Pseudomonadales; f__Pseudomonadaceae; g__Pseudomonas; s__unclassified_Pseudomonas
ASV_4618	0	0	0	0	25	16	0	0	44	0	0	55	0	69	27	d__Bacteria; p__Proteobacteria; c__Gammaproteobacteria; o__Pseudomonadales; f__Pseudomonadaceae; g__Pseudomonas; s__unclassified_Pseudomonas
ASV_35901	0	29	0	27	19	0	8	30	17	13	16	6	0	8	17	d__Bacteria; p__Proteobacteria; c__Alphaproteobacteria; o__Rhizobiales; f__Methyloligellaceae; g__Methyloceanibacter; s__uncultured_bacterium
ASV_5654	0	0	0	47	0	28	0	9	0	0	26	29	12	18	25	d__Bacteria; p__Actinobacteria; c__Acidimicrobiia; o__Microtrichales; f__uncultured; g__uncultured; s__bacterium_YC-ZSS-LKJ199
ASV_58049	85	67	71	0	0	3	0	0	0	0	0	9	0	0	0	d__Bacteria; p__Actinobacteria; c__Nitriliruptoria; o__Nitriliruptorales; f__Nitriliruptoraceae; g__Nitriliruptoraceae; s__uncultured_Nitriliruptorales
ASV_12576	0	0	0	37	30	9	0	44	24	46	10	0	14	0	10	d__Bacteria; p__Firmicutes; c__Bacilli; o__Bacillales; f__Bacillaceae; g__Bacillus; s__unclassified_Bacillus
ASV_53971	9	28	26	27	13	29	8	6	3	9	23	9	5	18	16	d__Bacteria; p__Chloroflexi; c__Anaerolineae; o__SBR1031; f__A4b; g__A4b; s__uncultured_bacterium
ASV_16608	0	0	0	6	0	19	36	7	0	0	0	22	7	59	24	d__Bacteria; p__Bacteroidetes; c__Bacteroidia; o__Flavobacteriales; f__Flavobacteriaceae; g__Mariniflexile; s__uncultured_bacterium
ASV_1385	0	20	9	12	27	17	10	14	7	34	12	10	6	15	14	d__Bacteria; p__Chloroflexi; c__Anaerolineae; o__SBR1031; f__A4b; g__A4b; s__unclassified_A4b
ASV_10881	29	39	38	19	13	0	19	17	3	15	0	0	0	13	23	d__Bacteria; p__Actinobacteria; c__MB-A2-108; o__MB-A2-108; f__MB-A2-108; g__MB-A2-108; s__uncultured_actinobacterium
ASV_16814	0	0	0	9	21	32	7	26	18	27	42	9	13	7	0	d__Bacteria; p__Proteobacteria; c__Gammaproteobacteria; o__Xanthomonadales; f__Rhodanobacteraceae; g__Dokdonella; s__uncultured_Dokdonella
ASV_39605	0	0	0	0	17	7	34	21	8	24	0	9	8	24	21	d__Bacteria; p__Actinobacteria; c__Acidimicrobiia; o__uncultured; f__uncultured; g__uncultured; s__unclassified_uncultured
ASV_24022	23	15	0	27	11	28	6	12	14	6	31	18	5	0	17	d__Bacteria; p__Firmicutes; c__Bacilli; o__Bacillales; f__Bacillaceae; g__Fictibacillus; s__unclassified_Fictibacillus
ASV_43957	36	43	21	0	15	0	20	18	0	3	0	0	0	7	14	d__Bacteria; p__Proteobacteria; c__Deltaproteobacteria; o__Desulfuromonadales; f__Desulfuromonadaceae; g__Desulfuromonas; s__unclassified_Desulfuromonas
ASV_621	0	0	0	0	41	21	0	0	26	52	27	12	0	0	0	d__Bacteria; p__Proteobacteria; c__Alphaproteobacteria; o__Rhizobiales; f__Rhizobiaceae; g__Ensifer; s__unclassified_Ensifer
ASV_12536	18	23	23	35	23	4	11	13	9	15	0	9	1	9	30	d__Bacteria; p__Proteobacteria; c__Gammaproteobacteria; o__Betaproteobacteriales; f__Burkholderiaceae; g__uncultured; s__uncultured_prokaryote
ASV_32445	16	0	4	8	18	10	11	10	7	17	17	6	3	0	13	d__Bacteria; p__Proteobacteria; c__Alphaproteobacteria; o__Rhizobiales; f__Hyphomicrobiaceae; g__Hyphomicrobium; s__unclassified_Hyphomicrobium
ASV_54311	0	0	0	20	0	0	36	15	7	0	0	0	0	50	36	d__Bacteria; p__Verrucomicrobia; c__Verrucomicrobiae; o__Verrucomicrobiales; f__Rubritaleaceae; g__Luteolibacter; s__unclassified_Luteolibacter
ASV_36232	0	0	0	0	12	15	0	14	23	10	24	11	0	11	19	d__Bacteria; p__Proteobacteria; c__Alphaproteobacteria; o__Rhizobiales; f__Devosiaceae; g__Devosia; s__unclassified_Devosia
ASV_50639	3	0	0	19	22	10	16	25	16	19	3	10	15	24	20	d__Bacteria; p__Proteobacteria; c__Gammaproteobacteria; o__unclassified_Gammaproteobacteria; f__unclassified_Gammaproteobacteria; g__unclassified_Gammaproteobacteria; s__unclassified_Gammaproteobacteria
ASV_9544	0	0	0	13	22	3	21	17	24	9	3	15	5	20	11	d__Bacteria; p__Proteobacteria; c__Gammaproteobacteria; o__Pseudomonadales; f__Pseudomonadaceae; g__Pseudomonas; s__unclassified_Pseudomonas
ASV_17165	0	0	0	30	12	29	28	3	7	0	6	34	11	11	0	d__Bacteria; p__Proteobacteria; c__Gammaproteobacteria; o__Aeromonadales; f__Aeromonadaceae; g__Zobellella; s__unclassified_Zobellella
ASV_40162	0	0	0	0	32	27	25	0	0	65	16	26	0	0	33	d__Bacteria; p__Proteobacteria; c__Alphaproteobacteria; o__Rhizobiales; f__Rhizobiaceae; g__Ensifer; s__unclassified_Ensifer
ASV_42883	73	87	53	0	0	0	0	5	4	9	0	0	0	3	0	d__Bacteria; p__Bacteroidetes; c__Bacteroidia; o__Flavobacteriales; f__Flavobacteriaceae; g__Gramella; s__unclassified_Gramella
ASV_16802	51	41	12	0	0	21	8	0	0	15	0	18	0	4	16	d__Bacteria; p__Bacteroidetes; c__Bacteroidia; o__Flavobacteriales; f__Flavobacteriaceae; g__Zeaxanthinibacter; s__uncultured_bacterium
ASV_50084	26	24	28	17	8	14	0	15	13	15	18	12	9	10	14	d__Bacteria; p__Chloroflexi; c__Anaerolineae; o__SBR1031; f__A4b; g__A4b; s__uncultured_bacterium
ASV_35627	89	75	82	0	0	0	0	0	0	0	0	0	0	0	0	d__Bacteria; p__Cyanobacteria; c__Oxyphotobacteria; o__Phormidesmiales; f__Nodosilineaceae; g__Nodosilinea_PCC-7104; s__unclassified_Nodosilinea_PCC-7104
ASV_38718	0	2	0	21	28	25	0	2	44	0	24	5	5	16	6	d__Bacteria; p__Chloroflexi; c__Ktedonobacteria; o__Ktedonobacterales; f__Ktedonobacteraceae; g__Ktedonobacter; s__uncultured_bacterium
ASV_23778	0	0	0	20	16	0	20	24	0	53	0	0	0	22	11	d__Bacteria; p__Actinobacteria; c__Actinobacteria; o__Propionibacteriales; f__Nocardioidaceae; g__Aeromicrobium; s__uncultured_bacterium
ASV_10909	0	0	0	0	7	0	3	7	18	0	22	12	23	0	5	d__Bacteria; p__Firmicutes; c__Bacilli; o__Bacillales; f__Bacillaceae; g__Bacillus; s__unclassified_Bacillus
ASV_47441	47	49	52	19	12	10	5	14	5	8	4	2	0	4	9	d__Bacteria; p__Deinococcus-Thermus; c__Deinococci; o__Deinococcales; f__Trueperaceae; g__Truepera; s__uncultured_bacterium
ASV_44438	0	0	0	15	19	14	15	12	16	6	0	10	16	13	10	d__Bacteria; p__Firmicutes; c__Bacilli; o__Bacillales; f__Bacillaceae; g__Bacillus; s__unclassified_Bacillus
ASV_1568	0	0	0	13	29	0	4	23	0	21	0	6	8	0	14	d__Bacteria; p__Proteobacteria; c__Gammaproteobacteria; o__Xanthomonadales; f__Xanthomonadaceae; g__Pseudoxanthomonas; s__unclassified_Pseudoxanthomonas
ASV_9418	0	0	0	0	0	35	25	0	0	7	56	0	0	35	0	d__Bacteria; p__Proteobacteria; c__Gammaproteobacteria; o__Pseudomonadales; f__Pseudomonadaceae; g__Pseudomonas; s__unclassified_Pseudomonas
ASV_56106	6	0	9	15	7	24	2	18	14	4	38	16	19	2	4	d__Bacteria; p__Actinobacteria; c__Actinobacteria; o__Micrococcales; f__Micrococcaceae; g__Pseudarthrobacter; s__unclassified_Pseudarthrobacter
ASV_18542	0	0	0	0	22	15	11	22	27	26	12	0	0	15	4	d__Bacteria; p__Proteobacteria; c__Alphaproteobacteria; o__Micropepsales; f__Micropepsaceae; g__uncultured; s__unclassified_uncultured
ASV_22629	0	0	0	0	11	57	23	0	1	7	29	5	4	50	3	d__Bacteria; p__Proteobacteria; c__Gammaproteobacteria; o__Pseudomonadales; f__Pseudomonadaceae; g__Pseudomonas; s__unclassified_Pseudomonas
ASV_53375	0	0	0	11	0	0	22	40	12	36	0	0	0	0	37	d__Bacteria; p__Proteobacteria; c__Alphaproteobacteria; o__Rhizobiales; f__Rhizobiaceae; g__Mesorhizobium; s__unclassified_Mesorhizobium
ASV_1854	17	8	20	11	22	7	7	27	8	30	11	4	5	4	16	d__Bacteria; p__Chloroflexi; c__Chloroflexia; o__Chloroflexales; f__Chloroflexaceae; g__Candidatus_Chloroploca; s__unclassified_Candidatus_Chloroploca
ASV_38400	6	0	0	16	8	10	27	36	4	32	14	20	0	4	21	d__Bacteria; p__Proteobacteria; c__Alphaproteobacteria; o__Rhizobiales; f__Xanthobacteraceae; g__uncultured; s__unclassified_uncultured
ASV_11934	33	40	14	0	11	19	12	9	8	5	14	16	0	6	14	d__Bacteria; p__Actinobacteria; c__Acidimicrobiia; o__Actinomarinales; f__uncultured; g__uncultured; s__uncultured_Actinomycetales
ASV_26535	62	75	70	10	0	0	0	0	0	0	0	0	0	0	0	d__Bacteria; p__Actinobacteria; c__Actinobacteria; o__Propionibacteriales; f__Nocardioidaceae; g__Nocardioides; s__unclassified_Nocardioides
ASV_57075	0	0	0	0	14	11	22	36	17	6	12	10	11	17	29	d__Bacteria; p__Actinobacteria; c__Actinobacteria; o__Micrococcales; f__Microbacteriaceae; g__Microbacterium; s__unclassified_Microbacterium
ASV_9685	0	0	0	19	12	15	13	18	23	14	0	7	16	15	8	d__Bacteria; p__Proteobacteria; c__Gammaproteobacteria; o__Pseudomonadales; f__Pseudomonadaceae; g__Pseudomonas; s__unclassified_Pseudomonas
ASV_45048	0	0	0	0	69	0	0	0	71	1	0	0	0	0	15	d__Bacteria; p__Actinobacteria; c__Actinobacteria; o__Corynebacteriales; f__Mycobacteriaceae; g__Mycobacterium; s__unclassified_Mycobacterium
ASV_25380	0	0	0	0	54	16	4	0	60	15	19	0	7	0	0	d__Bacteria; p__Proteobacteria; c__Alphaproteobacteria; o__Rhizobiales; f__Xanthobacteraceae; g__Pseudolabrys; s__metagenome
ASV_44299	40	23	42	15	14	0	4	16	9	24	11	3	6	7	8	d__Bacteria; p__Gemmatimonadetes; c__Gemmatimonadetes; o__Gemmatimonadales; f__Gemmatimonadaceae; g__uncultured; s__uncultured_Gemmatimonadales
ASV_53999	35	34	43	14	6	8	8	6	2	6	0	0	5	9	10	d__Bacteria; p__Gemmatimonadetes; c__S0134_terrestrial_group; o__S0134_terrestrial_group; f__S0134_terrestrial_group; g__S0134_terrestrial_group; s__uncultured_bacterium
ASV_37805	0	0	0	17	5	15	26	5	7	2	3	43	13	14	11	d__Bacteria; p__Proteobacteria; c__Gammaproteobacteria; o__Pseudomonadales; f__Pseudomonadaceae; g__Pseudomonas; s__unclassified_Pseudomonas
ASV_422	0	0	0	0	0	0	0	0	98	0	0	0	0	0	0	d__Bacteria; p__unclassified_Bacteria; c__unclassified_Bacteria; o__unclassified_Bacteria; f__unclassified_Bacteria; g__unclassified_Bacteria; s__unclassified_Bacteria
ASV_34609	0	0	0	0	0	0	79	0	88	0	0	0	0	0	0	d__Bacteria; p__unclassified_Bacteria; c__unclassified_Bacteria; o__unclassified_Bacteria; f__unclassified_Bacteria; g__unclassified_Bacteria; s__unclassified_Bacteria
ASV_18827	50	58	41	0	0	5	4	0	4	4	8	4	4	7	8	d__Bacteria; p__Chloroflexi; c__Chloroflexia; o__Thermomicrobiales; f__AKYG1722; g__AKYG1722; s__uncultured_Chloroflexi
ASV_47571	0	3	0	8	18	18	4	17	0	26	5	18	14	5	10	d__Bacteria; p__Bacteroidetes; c__Bacteroidia; o__Cytophagales; f__Microscillaceae; g__uncultured; s__uncultured_soil
ASV_27870	0	0	0	14	26	12	0	15	34	25	36	4	12	0	1	d__Bacteria; p__Firmicutes; c__Bacilli; o__Bacillales; f__Bacillaceae; g__Bacillus; s__unclassified_Bacillus
ASV_1652	0	0	0	14	14	25	13	18	1	32	23	4	10	0	10	d__Bacteria; p__Proteobacteria; c__Alphaproteobacteria; o__Reyranellales; f__Reyranellaceae; g__uncultured; s__uncultured_Rhodospirillales
ASV_34739	0	0	0	24	24	7	19	21	8	23	12	7	6	30	2	d__Bacteria; p__Proteobacteria; c__Gammaproteobacteria; o__Betaproteobacteriales; f__Burkholderiaceae; g__Methylibium; s__unclassified_Methylibium
ASV_58274	74	73	70	0	0	0	0	0	0	0	0	0	0	0	0	d__Bacteria; p__Actinobacteria; c__Actinobacteria; o__Pseudonocardiales; f__Pseudonocardiaceae; g__Pseudonocardia; s__unclassified_Pseudonocardia
ASV_32546	0	0	0	9	28	10	8	0	18	0	14	14	0	21	9	d__Bacteria; p__Proteobacteria; c__Alphaproteobacteria; o__Rhizobiales; f__Rhizobiaceae; g__Ensifer; s__unclassified_Ensifer
ASV_9593	31	44	43	16	5	0	7	13	0	6	0	7	0	7	0	d__Bacteria; p__Actinobacteria; c__unclassified_Actinobacteria; o__unclassified_Actinobacteria; f__unclassified_Actinobacteria; g__unclassified_Actinobacteria; s__unclassified_Actinobacteria
ASV_57127	36	24	32	20	6	10	9	2	3	12	0	7	3	0	0	d__Bacteria; p__Proteobacteria; c__Deltaproteobacteria; o__MBNT15; f__MBNT15; g__MBNT15; s__uncultured_Myxococcales
ASV_3493	0	0	0	0	0	37	0	0	8	20	45	19	10	0	12	d__Bacteria; p__Proteobacteria; c__Alphaproteobacteria; o__Sphingomonadales; f__Sphingomonadaceae; g__Novosphingobium; s__metagenome
ASV_50549	63	45	47	5	0	18	0	13	15	16	21	19	0	0	0	d__Bacteria; p__Chloroflexi; c__Dehalococcoidia; o__S085; f__S085; g__S085; s__uncultured_soil
ASV_17647	42	34	18	0	0	14	5	0	0	13	0	14	6	6	7	d__Bacteria; p__Bacteroidetes; c__Bacteroidia; o__Flavobacteriales; f__Flavobacteriaceae; g__Zeaxanthinibacter; s__uncultured_bacterium
ASV_45051	2	0	2	11	30	6	16	17	18	14	6	12	20	13	5	d__Bacteria; p__Proteobacteria; c__Gammaproteobacteria; o__unclassified_Gammaproteobacteria; f__unclassified_Gammaproteobacteria; g__unclassified_Gammaproteobacteria; s__unclassified_Gammaproteobacteria
ASV_14834	0	0	0	16	12	18	7	14	6	4	0	31	12	9	20	d__Bacteria; p__Proteobacteria; c__Gammaproteobacteria; o__Xanthomonadales; f__Rhodanobacteraceae; g__Pseudofulvimonas; s__uncultured_bacterium
ASV_8483	0	0	0	0	0	0	0	0	0	0	0	0	0	169	0	d__Bacteria; p__Actinobacteria; c__Actinobacteria; o__Streptomycetales; f__Streptomycetaceae; g__E1B-B3-114; s__Rhacophorus_dennysi
ASV_45097	2	2	2	13	17	8	10	8	10	13	1	5	25	14	17	d__Bacteria; p__Proteobacteria; c__Gammaproteobacteria; o__Pseudomonadales; f__Pseudomonadaceae; g__Pseudomonas; s__unclassified_Pseudomonas
ASV_40136	49	40	43	0	30	4	6	0	0	4	0	0	0	17	7	d__Bacteria; p__Proteobacteria; c__Alphaproteobacteria; o__Tistrellales; f__Geminicoccaceae; g__uncultured; s__uncultured_bacterium
ASV_46870	0	0	0	10	17	12	7	13	16	17	16	12	2	13	16	d__Bacteria; p__Proteobacteria; c__Alphaproteobacteria; o__Rhizobiales; f__Rhizobiaceae; g__Ensifer; s__unclassified_Ensifer
ASV_8549	0	0	0	0	0	0	25	0	64	0	0	0	23	35	0	d__Bacteria; p__Proteobacteria; c__Gammaproteobacteria; o__Pseudomonadales; f__Pseudomonadaceae; g__Pseudomonas; s__Spumella-like_flagellate
ASV_21056	0	0	0	0	0	45	33	0	0	8	16	0	0	36	0	d__Bacteria; p__Proteobacteria; c__Gammaproteobacteria; o__Pseudomonadales; f__Pseudomonadaceae; g__Pseudomonas; s__unclassified_Pseudomonas
ASV_34559	55	63	47	0	0	0	0	0	0	0	0	0	4	0	0	d__Bacteria; p__Cyanobacteria; c__Oxyphotobacteria; o__Nostocales; f__unclassified_Nostocales; g__unclassified_Nostocales; s__unclassified_Nostocales
ASV_21554	0	0	0	8	0	0	0	30	0	21	12	0	0	0	11	d__Bacteria; p__Actinobacteria; c__Actinobacteria; o__Streptomycetales; f__Streptomycetaceae; g__Streptomyces; s__unclassified_Streptomyces
ASV_56499	0	0	0	7	11	7	0	24	6	20	19	0	0	3	7	d__Bacteria; p__Actinobacteria; c__Actinobacteria; o__Micrococcales; f__Micrococcaceae; g__Arthrobacter; s__unclassified_Arthrobacter
ASV_47495	0	0	0	16	19	0	31	0	26	21	0	11	20	24	43	d__Bacteria; p__Proteobacteria; c__Alphaproteobacteria; o__Rhizobiales; f__Rhizobiaceae; g__unclassified_Rhizobiaceae; s__unclassified_Rhizobiaceae
ASV_27971	0	8	11	7	10	3	24	7	10	17	12	16	6	12	0	d__Bacteria; p__Chloroflexi; c__Chloroflexia; o__Thermomicrobiales; f__JG30-KF-CM45; g__JG30-KF-CM45; s__metagenome
ASV_11284	0	0	0	5	39	14	0	19	43	32	21	0	0	0	0	d__Bacteria; p__Proteobacteria; c__Alphaproteobacteria; o__Reyranellales; f__Reyranellaceae; g__Reyranella; s__unclassified_Reyranella
ASV_11876	0	0	0	0	0	56	0	0	0	0	29	0	0	0	0	d__Bacteria; p__Firmicutes; c__Bacilli; o__Bacillales; f__Bacillaceae; g__Bacillus; s__unclassified_Bacillus
ASV_35427	0	12	9	7	0	14	10	32	0	22	0	11	9	23	17	d__Bacteria; p__Proteobacteria; c__Alphaproteobacteria; o__Rhizobiales; f__Hyphomicrobiaceae; g__uncultured; s__uncultured_bacterium
ASV_4527	0	17	15	10	14	7	2	20	6	29	6	11	3	6	16	d__Bacteria; p__Proteobacteria; c__Alphaproteobacteria; o__Reyranellales; f__Reyranellaceae; g__uncultured; s__uncultured_alpha
ASV_29170	0	0	0	0	16	0	18	33	0	30	0	16	0	0	50	d__Bacteria; p__Proteobacteria; c__Alphaproteobacteria; o__Rhizobiales; f__Rhizobiaceae; g__Ensifer; s__unclassified_Ensifer
ASV_11250	0	0	0	0	59	0	0	23	52	39	0	0	0	0	0	d__Bacteria; p__Actinobacteria; c__Actinobacteria; o__Micrococcales; f__Microbacteriaceae; g__Leifsonia; s__unclassified_Leifsonia
ASV_22900	0	0	0	6	26	18	5	0	35	20	20	0	5	0	7	d__Bacteria; p__Chloroflexi; c__Ktedonobacteria; o__Ktedonobacterales; f__Ktedonobacteraceae; g__Ktedonobacter; s__uncultured_bacterium
ASV_54603	62	60	80	0	0	0	0	0	0	0	0	0	0	0	0	d__Bacteria; p__Cyanobacteria; c__Oxyphotobacteria; o__Nostocales; f__Coleofasciculaceae; g__Microcoleus_Es-Yyy1400; s__unclassified_Microcoleus_Es-Yyy1400
ASV_35844	15	26	20	15	7	26	0	6	0	0	20	5	0	0	11	d__Bacteria; p__Proteobacteria; c__Alphaproteobacteria; o__Rhodobacterales; f__Rhodobacteraceae; g__Amaricoccus; s__uncultured_bacterium
ASV_3894	29	51	30	11	6	6	6	2	0	0	3	4	0	11	3	d__Bacteria; p__Proteobacteria; c__Gammaproteobacteria; o__Betaproteobacteriales; f__Rhodocyclaceae; g__Thauera; s__unclassified_Thauera
ASV_21289	0	0	21	13	0	18	11	0	15	28	0	13	15	28	0	d__Bacteria; p__Actinobacteria; c__Actinobacteria; o__Corynebacteriales; f__Mycobacteriaceae; g__Mycobacterium; s__unclassified_Mycobacterium
ASV_51931	0	0	0	12	17	7	18	18	32	1	3	10	5	4	20	d__Bacteria; p__Proteobacteria; c__Gammaproteobacteria; o__Pseudomonadales; f__Pseudomonadaceae; g__Pseudomonas; s__Pseudomonas_cuatrocienegasensis
ASV_11181	0	0	0	13	14	0	14	15	15	18	0	14	15	5	12	d__Bacteria; p__Proteobacteria; c__Gammaproteobacteria; o__Xanthomonadales; f__Xanthomonadaceae; g__Luteimonas; s__unclassified_Luteimonas
ASV_48445	0	0	0	15	5	1	20	0	5	0	2	2	21	34	20	d__Bacteria; p__Proteobacteria; c__Gammaproteobacteria; o__Alteromonadales; f__Colwelliaceae; g__uncultured; s__Spumella-like_flagellate
ASV_41520	33	19	28	26	7	11	8	10	4	9	4	7	7	9	6	d__Bacteria; p__Proteobacteria; c__Alphaproteobacteria; o__Tistrellales; f__Geminicoccaceae; g__Candidatus_Alysiosphaera; s__uncultured_bacterium
ASV_17095	29	6	12	13	9	3	11	14	9	10	0	4	2	20	12	d__Bacteria; p__Proteobacteria; c__Gammaproteobacteria; o__Betaproteobacteriales; f__Burkholderiaceae; g__Azohydromonas; s__uncultured_bacterium
ASV_51969	35	20	29	19	0	3	0	4	0	5	0	0	6	15	6	d__Bacteria; p__Chloroflexi; c__Dehalococcoidia; o__S085; f__S085; g__S085; s__unclassified_S085
ASV_21395	9	0	9	8	3	3	0	4	4	13	8	9	11	5	0	d__Bacteria; p__Firmicutes; c__Bacilli; o__Lactobacillales; f__Streptococcaceae; g__Streptococcus; s__unclassified_Streptococcus
ASV_53904	32	29	28	0	6	8	3	7	1	11	7	6	0	0	0	d__Bacteria; p__Chloroflexi; c__Anaerolineae; o__SBR1031; f__A4b; g__A4b; s__uncultured_organism
ASV_41870	9	3	10	19	18	12	2	26	11	13	21	10	11	5	5	d__Bacteria; p__Actinobacteria; c__Actinobacteria; o__Micrococcales; f__Micrococcaceae; g__unclassified_Micrococcaceae; s__unclassified_Micrococcaceae
ASV_2094	10	0	0	22	0	23	5	10	0	0	32	12	8	0	0	d__Bacteria; p__Proteobacteria; c__Alphaproteobacteria; o__Rhizobiales; f__Rhizobiales_Incertae_Sedis; g__Bauldia; s__unclassified_Bauldia
ASV_18135	0	0	0	0	57	20	5	16	29	0	0	0	0	0	0	d__Bacteria; p__Firmicutes; c__Bacilli; o__Bacillales; f__Bacillaceae; g__Bacillus; s__unclassified_Bacillus
ASV_40989	0	0	0	8	4	10	7	13	12	13	16	18	12	9	9	d__Bacteria; p__Proteobacteria; c__Alphaproteobacteria; o__Rhizobiales; f__Rhizobiaceae; g__Ensifer; s__unclassified_Ensifer
ASV_6238	0	0	0	28	7	2	22	1	11	1	1	13	43	30	14	d__Bacteria; p__Proteobacteria; c__Gammaproteobacteria; o__Pseudomonadales; f__Pseudomonadaceae; g__Pseudomonas; s__unclassified_Pseudomonas
ASV_4294	0	0	0	14	0	15	19	0	31	0	64	9	0	0	18	d__Bacteria; p__Proteobacteria; c__Alphaproteobacteria; o__Rhizobiales; f__Rhizobiaceae; g__Allorhizobium-Neorhizobium-Pararhizobium-Rhizobium; s__unclassified_Allorhizobium-Neorhizobium-Pararhizobium-Rhizobium
ASV_18185	0	0	0	0	0	45	0	9	0	27	32	0	0	0	0	d__Bacteria; p__Proteobacteria; c__Alphaproteobacteria; o__Rhizobiales; f__Rhizobiaceae; g__Ensifer; s__unclassified_Ensifer
ASV_16728	0	0	0	17	0	0	33	9	12	0	0	13	8	44	26	d__Bacteria; p__Proteobacteria; c__Gammaproteobacteria; o__Pseudomonadales; f__Pseudomonadaceae; g__Pseudomonas; s__unclassified_Pseudomonas
ASV_26149	43	70	39	8	0	6	0	0	0	0	3	0	0	5	8	d__Bacteria; p__Proteobacteria; c__Alphaproteobacteria; o__Rhodobacterales; f__Rhodobacteraceae; g__Wenxinia; s__uncultured_bacterium
ASV_3934	0	103	0	0	0	0	0	0	0	0	0	0	0	0	0	d__Bacteria; p__unclassified_Bacteria; c__unclassified_Bacteria; o__unclassified_Bacteria; f__unclassified_Bacteria; g__unclassified_Bacteria; s__unclassified_Bacteria
ASV_32415	0	0	0	4	11	19	0	21	23	8	36	7	12	0	2	d__Bacteria; p__Firmicutes; c__Bacilli; o__Bacillales; f__Bacillaceae; g__Bacillus; s__Bacillus_halmapalus
ASV_7229	0	0	0	0	26	0	16	25	0	51	0	0	0	0	13	d__Bacteria; p__Proteobacteria; c__Alphaproteobacteria; o__Rhizobiales; f__Rhizobiaceae; g__Mesorhizobium; s__unclassified_Mesorhizobium
ASV_31042	0	0	0	16	19	0	7	9	11	7	0	1	10	3	7	d__Bacteria; p__Proteobacteria; c__Gammaproteobacteria; o__Cellvibrionales; f__Microbulbiferaceae; g__Microbulbifer; s__unclassified_Microbulbifer
ASV_5299	0	0	0	3	19	14	5	15	9	29	22	0	0	4	2	d__Bacteria; p__Acidobacteria; c__Acidobacteriia; o__Solibacterales; f__Solibacteraceae_(Subgroup_3); g__Bryobacter; s__uncultured_Acidobacteria
ASV_18986	0	0	0	6	10	3	43	0	14	11	0	15	11	29	18	d__Bacteria; p__Proteobacteria; c__Gammaproteobacteria; o__Betaproteobacteriales; f__Burkholderiaceae; g__unclassified_Burkholderiaceae; s__unclassified_Burkholderiaceae
ASV_52598	26	34	21	14	0	6	19	0	0	10	0	6	0	7	17	d__Bacteria; p__Proteobacteria; c__Alphaproteobacteria; o__Sphingomonadales; f__Sphingomonadaceae; g__Sphingopyxis; s__unclassified_Sphingopyxis
ASV_8019	25	24	26	3	15	0	12	19	0	9	0	0	0	10	14	d__Bacteria; p__Proteobacteria; c__Gammaproteobacteria; o__Xanthomonadales; f__Xanthomonadaceae; g__Arenimonas; s__uncultured_bacterium
ASV_9820	0	0	0	0	0	45	0	11	11	0	41	7	0	0	0	d__Bacteria; p__Firmicutes; c__Bacilli; o__Bacillales; f__Bacillaceae; g__Bacillus; s__unclassified_Bacillus
ASV_21983	18	32	6	10	11	4	9	10	4	17	3	8	1	3	6	d__Bacteria; p__Acidobacteria; c__Blastocatellia_(Subgroup_4); o__Blastocatellales; f__Blastocatellaceae; g__unclassified_Blastocatellaceae; s__unclassified_Blastocatellaceae
ASV_25645	65	64	90	0	0	0	0	0	0	10	0	0	0	0	0	d__Bacteria; p__Actinobacteria; c__Actinobacteria; o__Pseudonocardiales; f__Pseudonocardiaceae; g__Pseudonocardia; s__unclassified_Pseudonocardia
ASV_12035	0	0	0	0	0	17	0	0	11	0	32	19	18	0	0	d__Bacteria; p__Actinobacteria; c__Actinobacteria; o__Micromonosporales; f__Micromonosporaceae; g__unclassified_Micromonosporaceae; s__unclassified_Micromonosporaceae
ASV_23267	0	0	0	13	5	23	6	0	0	0	25	20	0	2	0	d__Bacteria; p__Proteobacteria; c__Gammaproteobacteria; o__Alteromonadales; f__Alteromonadaceae; g__Rheinheimera; s__unclassified_Rheinheimera
ASV_5754	0	0	0	0	19	6	0	0	0	0	0	74	0	0	0	d__Bacteria; p__Proteobacteria; c__Gammaproteobacteria; o__Pseudomonadales; f__Pseudomonadaceae; g__Pseudomonas; s__Spumella-like_flagellate
ASV_51799	0	0	0	20	7	12	6	25	18	1	18	1	1	10	7	d__Bacteria; p__Firmicutes; c__Bacilli; o__Bacillales; f__Bacillaceae; g__Bacillus; s__unclassified_Bacillus
ASV_33501	0	0	0	39	0	0	0	8	7	3	0	17	15	22	46	d__Bacteria; p__Proteobacteria; c__Gammaproteobacteria; o__Aeromonadales; f__Aeromonadaceae; g__Zobellella; s__unclassified_Zobellella
ASV_50867	0	0	0	0	27	0	15	0	25	0	0	21	0	30	0	d__Bacteria; p__Proteobacteria; c__Gammaproteobacteria; o__Pseudomonadales; f__Pseudomonadaceae; g__Pseudomonas; s__unclassified_Pseudomonas
ASV_56370	0	0	0	0	0	0	35	0	0	20	0	10	14	28	8	d__Bacteria; p__Actinobacteria; c__Acidimicrobiia; o__Microtrichales; f__Iamiaceae; g__Iamia; s__unclassified_Iamia
ASV_29683	88	54	53	0	0	0	0	0	0	0	0	0	0	0	0	d__Bacteria; p__Proteobacteria; c__Deltaproteobacteria; o__Bdellovibrionales; f__Bdellovibrionaceae; g__OM27_clade; s__uncultured_bacterium
ASV_44325	68	76	58	0	0	0	0	0	0	0	0	0	0	0	0	d__Bacteria; p__Proteobacteria; c__Deltaproteobacteria; o__Bradymonadales; f__Bradymonadales; g__Bradymonadales; s__uncultured_bacterium
ASV_21164	0	4	0	15	8	0	23	7	0	13	0	11	0	19	17	d__Bacteria; p__Proteobacteria; c__Gammaproteobacteria; o__Betaproteobacteriales; f__Burkholderiaceae; g__Hydrogenophaga; s__unclassified_Hydrogenophaga
ASV_46775	0	0	0	2	9	5	22	6	24	0	2	18	11	21	8	d__Bacteria; p__Proteobacteria; c__Gammaproteobacteria; o__Alteromonadales; f__Alteromonadaceae; g__Rheinheimera; s__unclassified_Rheinheimera
ASV_1714	0	0	0	15	17	0	35	0	0	46	0	0	0	0	8	d__Bacteria; p__Actinobacteria; c__Actinobacteria; o__Micromonosporales; f__Micromonosporaceae; g__Catellatospora; s__unclassified_Catellatospora
ASV_19884	44	38	44	0	0	5	7	7	4	22	0	0	0	0	8	d__Bacteria; p__Proteobacteria; c__Alphaproteobacteria; o__Sphingomonadales; f__Sphingomonadaceae; g__Erythrobacter; s__unclassified_Erythrobacter
ASV_53222	0	0	0	14	18	20	0	14	23	20	14	22	2	0	0	d__Bacteria; p__Actinobacteria; c__Actinobacteria; o__Micrococcales; f__Microbacteriaceae; g__Microbacterium; s__unclassified_Microbacterium
ASV_1909	0	0	0	8	0	0	12	0	10	0	0	14	14	29	14	d__Bacteria; p__Proteobacteria; c__Gammaproteobacteria; o__Pseudomonadales; f__Pseudomonadaceae; g__Pseudomonas; s__unclassified_Pseudomonas
ASV_53832	0	0	0	0	8	12	9	11	24	29	0	7	0	25	7	d__Bacteria; p__Proteobacteria; c__Alphaproteobacteria; o__Rhizobiales; f__Xanthobacteraceae; g__Pseudolabrys; s__unclassified_Pseudolabrys
ASV_19225	0	0	0	15	17	8	5	4	19	4	9	8	6	14	12	d__Bacteria; p__Proteobacteria; c__Alphaproteobacteria; o__Sphingomonadales; f__Sphingomonadaceae; g__unclassified_Sphingomonadaceae; s__unclassified_Sphingomonadaceae
ASV_3097	0	0	0	16	17	8	7	21	11	8	18	1	12	13	12	d__Bacteria; p__Proteobacteria; c__Alphaproteobacteria; o__Rhizobiales; f__Rhizobiaceae; g__Shinella; s__unclassified_Shinella
ASV_30844	0	0	0	7	3	0	25	21	0	9	4	0	0	9	28	d__Bacteria; p__Proteobacteria; c__Alphaproteobacteria; o__Rhizobiales; f__Rhizobiaceae; g__Phyllobacterium; s__Phyllobacterium_ifriqiyense
ASV_24528	0	0	0	0	31	26	5	29	0	22	39	13	18	5	14	d__Bacteria; p__Actinobacteria; c__Thermoleophilia; o__Solirubrobacterales; f__67-14; g__67-14; s__uncultured_Rubrobacteraceae
ASV_7395	0	0	0	0	0	0	20	0	0	6	0	16	18	37	25	d__Bacteria; p__Proteobacteria; c__Gammaproteobacteria; o__Pseudomonadales; f__Pseudomonadaceae; g__Pseudomonas; s__unclassified_Pseudomonas
ASV_8296	62	49	52	0	0	0	0	0	0	0	1	0	0	0	4	d__Bacteria; p__Actinobacteria; c__Nitriliruptoria; o__Nitriliruptorales; f__Nitriliruptoraceae; g__Nitriliruptoraceae; s__uncultured_bacterium
ASV_48121	35	21	24	7	0	16	5	18	0	12	11	4	0	4	6	d__Bacteria; p__Proteobacteria; c__Alphaproteobacteria; o__Rhodobacterales; f__Rhodobacteraceae; g__uncultured; s__unclassified_uncultured
ASV_55019	0	0	0	24	21	9	12	25	12	19	11	9	17	12	5	d__Bacteria; p__Proteobacteria; c__Alphaproteobacteria; o__Rhizobiales; f__Devosiaceae; g__Devosia; s__unclassified_Devosia
ASV_36513	0	0	0	2	8	11	0	9	7	3	20	6	6	0	0	d__Bacteria; p__Firmicutes; c__Bacilli; o__Bacillales; f__Bacillaceae; g__Bacillus; s__unclassified_Bacillus
ASV_53925	0	0	0	17	20	9	21	8	19	13	5	2	9	26	2	d__Bacteria; p__Firmicutes; c__Bacilli; o__Bacillales; f__Bacillaceae; g__Bacillus; s__unclassified_Bacillus
ASV_7297	0	0	0	8	14	19	15	5	1	5	11	0	0	25	27	d__Bacteria; p__Verrucomicrobia; c__Verrucomicrobiae; o__Verrucomicrobiales; f__Rubritaleaceae; g__Luteolibacter; s__uncultured_bacterium
ASV_24641	21	13	6	0	9	19	8	12	9	8	0	0	0	0	6	d__Bacteria; p__Actinobacteria; c__Actinobacteria; o__Micrococcales; f__Microbacteriaceae; g__Agromyces; s__Agromyces_indicus
ASV_3544	0	0	0	9	13	28	4	23	10	1	14	12	21	2	0	d__Bacteria; p__Firmicutes; c__Bacilli; o__Bacillales; f__Bacillaceae; g__Bacillus; s__unclassified_Bacillus
ASV_36070	0	0	0	0	6	0	16	4	5	4	0	0	6	15	9	d__Bacteria; p__Proteobacteria; c__Gammaproteobacteria; o__Xanthomonadales; f__Xanthomonadaceae; g__Pseudoxanthomonas; s__unclassified_Pseudoxanthomonas
ASV_25504	0	0	0	15	10	7	5	22	4	28	2	12	10	11	10	d__Bacteria; p__Proteobacteria; c__Alphaproteobacteria; o__Rhizobiales; f__Rhizobiaceae; g__Allorhizobium-Neorhizobium-Pararhizobium-Rhizobium; s__Rhizobium_petrolearium
ASV_181	0	0	0	4	14	13	0	5	5	10	18	0	0	6	20	d__Bacteria; p__Proteobacteria; c__Gammaproteobacteria; o__Xanthomonadales; f__Rhodanobacteraceae; g__Dokdonella; s__unclassified_Dokdonella
ASV_17122	0	0	0	16	9	0	0	0	26	0	32	8	26	13	0	d__Bacteria; p__Firmicutes; c__Bacilli; o__Bacillales; f__Bacillaceae; g__Bacillus; s__unclassified_Bacillus
ASV_55585	1	0	5	13	19	5	6	19	7	47	1	0	0	5	12	d__Bacteria; p__Bacteroidetes; c__Bacteroidia; o__Cytophagales; f__Microscillaceae; g__uncultured; s__unclassified_uncultured
ASV_7574	0	20	0	11	0	0	16	15	0	22	18	4	0	0	0	d__Bacteria; p__Actinobacteria; c__Actinobacteria; o__Corynebacteriales; f__Mycobacteriaceae; g__Mycobacterium; s__unclassified_Mycobacterium
ASV_11395	0	2	0	3	15	11	6	20	20	10	2	25	10	5	0	d__Bacteria; p__Proteobacteria; c__Gammaproteobacteria; o__Alteromonadales; f__Alteromonadaceae; g__Rheinheimera; s__unclassified_Rheinheimera
ASV_10740	0	0	0	21	29	22	0	25	32	0	13	10	0	0	0	d__Bacteria; p__Firmicutes; c__Bacilli; o__Bacillales; f__Bacillaceae; g__Bacillus; s__unclassified_Bacillus
ASV_49789	15	9	18	10	0	4	2	12	0	4	11	11	0	3	2	d__Bacteria; p__Proteobacteria; c__Alphaproteobacteria; o__Azospirillales; f__Azospirillaceae; g__Skermanella; s__unclassified_Skermanella
ASV_34592	0	6	0	0	12	17	23	15	0	16	8	4	0	11	11	d__Bacteria; p__Chloroflexi; c__Anaerolineae; o__SBR1031; f__A4b; g__A4b; s__uncultured_bacterium
ASV_5427	48	68	52	0	0	0	0	0	0	0	0	0	0	0	0	d__Bacteria; p__Patescibacteria; c__Saccharimonadia; o__Saccharimonadales; f__Saccharimonadales; g__Saccharimonadales; s__unclassified_Saccharimonadales
ASV_3775	58	36	28	0	4	8	5	0	0	0	0	2	0	0	9	d__Bacteria; p__Chloroflexi; c__Anaerolineae; o__SBR1031; f__A4b; g__A4b; s__uncultured_Caldilineaceae
ASV_3646	0	0	0	0	8	21	0	19	24	19	25	5	6	1	0	d__Bacteria; p__Actinobacteria; c__Actinobacteria; o__Streptomycetales; f__Streptomycetaceae; g__Streptomyces; s__unclassified_Streptomyces
ASV_41089	0	0	0	5	8	2	8	2	19	8	0	8	26	20	12	d__Bacteria; p__Proteobacteria; c__Gammaproteobacteria; o__Pseudomonadales; f__Pseudomonadaceae; g__Pseudomonas; s__unclassified_Pseudomonas
ASV_12849	0	0	0	22	11	18	14	11	0	4	11	17	11	8	11	d__Bacteria; p__Proteobacteria; c__Alphaproteobacteria; o__Rhizobiales; f__Rhizobiaceae; g__unclassified_Rhizobiaceae; s__unclassified_Rhizobiaceae
ASV_40790	28	7	33	0	0	11	13	12	0	16	0	0	0	0	0	d__Bacteria; p__Actinobacteria; c__Acidimicrobiia; o__Actinomarinales; f__uncultured; g__uncultured; s__uncultured_Actinomycetales
ASV_33084	56	38	68	0	0	0	0	0	0	0	0	0	0	0	0	d__Bacteria; p__Cyanobacteria; c__Oxyphotobacteria; o__Thermosynechococcales; f__Thermosynechococcaceae; g__Synechococcus_IR11; s__unclassified_Synechococcus_IR11
ASV_32242	2	0	0	18	0	10	16	6	0	3	0	25	9	16	12	d__Bacteria; p__Proteobacteria; c__Deltaproteobacteria; o__Bdellovibrionales; f__Bdellovibrionaceae; g__Bdellovibrio; s__Bdellovibrio_sp.
ASV_39771	0	0	0	11	12	3	14	15	19	3	1	11	5	13	4	d__Bacteria; p__Proteobacteria; c__Gammaproteobacteria; o__Pseudomonadales; f__Pseudomonadaceae; g__Pseudomonas; s__Pseudomonas_cuatrocienegasensis
ASV_16198	0	0	0	10	9	19	2	14	9	23	11	7	3	14	17	d__Bacteria; p__Proteobacteria; c__Alphaproteobacteria; o__Rhizobiales; f__Rhizobiaceae; g__Allorhizobium-Neorhizobium-Pararhizobium-Rhizobium; s__unclassified_Allorhizobium-Neorhizobium-Pararhizobium-Rhizobium
ASV_36462	47	43	43	0	0	0	4	0	0	0	0	0	0	4	0	d__Bacteria; p__Actinobacteria; c__Nitriliruptoria; o__Nitriliruptorales; f__Nitriliruptoraceae; g__Nitriliruptoraceae; s__uncultured_Actinobacteridae
ASV_26556	36	27	8	9	0	0	8	0	0	16	0	3	0	0	12	d__Bacteria; p__Gemmatimonadetes; c__Gemmatimonadetes; o__Gemmatimonadales; f__Gemmatimonadaceae; g__Gemmatimonas; s__unclassified_Gemmatimonas
ASV_326	9	5	10	8	24	6	5	6	0	17	3	4	0	0	9	d__Bacteria; p__Bacteroidetes; c__Rhodothermia; o__Rhodothermales; f__Rhodothermaceae; g__Rhodothermaceae; s__metagenome
ASV_18605	0	0	0	10	4	18	13	12	0	20	10	4	7	4	17	d__Bacteria; p__Proteobacteria; c__Alphaproteobacteria; o__Rhizobiales; f__Rhizobiaceae; g__unclassified_Rhizobiaceae; s__unclassified_Rhizobiaceae
ASV_52944	12	16	31	4	0	15	2	0	6	8	2	6	5	16	11	d__Bacteria; p__Chloroflexi; c__Anaerolineae; o__Anaerolineales; f__Anaerolineaceae; g__uncultured; s__uncultured_Chloroflexi
ASV_52589	2	3	1	14	8	15	2	13	11	5	26	9	5	3	2	d__Bacteria; p__Actinobacteria; c__Actinobacteria; o__Micrococcales; f__Micrococcaceae; g__unclassified_Micrococcaceae; s__unclassified_Micrococcaceae
ASV_59027	32	26	30	14	0	0	5	3	0	6	3	3	4	16	6	d__Bacteria; p__Proteobacteria; c__Gammaproteobacteria; o__Gammaproteobacteria_Incertae_Sedis; f__Unknown_Family; g__uncultured; s__unclassified_uncultured
ASV_56246	4	7	12	11	8	14	4	10	4	4	9	2	0	4	15	d__Bacteria; p__Proteobacteria; c__Gammaproteobacteria; o__Steroidobacterales; f__Steroidobacteraceae; g__Steroidobacter; s__uncultured_bacterium
ASV_18407	22	11	29	0	15	0	0	12	11	27	0	5	0	0	0	d__Bacteria; p__Actinobacteria; c__Actinobacteria; o__Propionibacteriales; f__Nocardioidaceae; g__Nocardioides; s__unclassified_Nocardioides
ASV_20121	0	0	0	7	15	11	19	30	2	19	5	12	6	17	16	d__Bacteria; p__Bacteroidetes; c__Bacteroidia; o__Chitinophagales; f__Chitinophagaceae; g__Niastella; s__Niastella_populi
ASV_3644	0	0	0	24	10	23	0	19	10	8	28	5	15	0	0	d__Bacteria; p__Firmicutes; c__Bacilli; o__Bacillales; f__Bacillaceae; g__Bacillus; s__unclassified_Bacillus
ASV_32460	0	0	0	15	10	14	0	20	9	5	24	12	12	0	0	d__Bacteria; p__Firmicutes; c__Bacilli; o__Bacillales; f__Bacillaceae; g__Bacillus; s__unclassified_Bacillus
ASV_3078	20	26	47	11	19	13	0	0	10	23	5	0	0	0	0	d__Bacteria; p__Actinobacteria; c__Acidimicrobiia; o__Microtrichales; f__Ilumatobacteraceae; g__Ilumatobacter; s__unclassified_Ilumatobacter
ASV_30201	49	46	63	0	0	0	0	0	0	0	0	0	0	0	7	d__Bacteria; p__Proteobacteria; c__Alphaproteobacteria; o__Rhodobacterales; f__Rhodobacteraceae; g__unclassified_Rhodobacteraceae; s__unclassified_Rhodobacteraceae
ASV_16779	39	46	42	19	0	6	0	0	0	0	5	0	0	0	6	d__Bacteria; p__Proteobacteria; c__Alphaproteobacteria; o__Tistrellales; f__Geminicoccaceae; g__uncultured; s__uncultured_bacterium
ASV_52562	0	0	0	1	10	11	0	9	6	9	15	3	5	5	0	d__Bacteria; p__Firmicutes; c__Bacilli; o__Bacillales; f__Bacillaceae; g__Bacillus; s__Bacillus_halmapalus
ASV_57656	0	0	0	18	8	17	0	12	16	6	16	3	6	0	7	d__Bacteria; p__Firmicutes; c__Bacilli; o__Bacillales; f__Bacillaceae; g__Bacillus; s__unclassified_Bacillus
ASV_35862	0	0	0	0	10	20	0	14	0	27	18	0	0	0	11	d__Bacteria; p__Actinobacteria; c__Actinobacteria; o__Streptomycetales; f__Streptomycetaceae; g__Streptomyces; s__unclassified_Streptomyces
ASV_26485	0	0	0	28	1	1	18	7	2	5	0	0	2	21	16	d__Bacteria; p__Proteobacteria; c__Gammaproteobacteria; o__Pseudomonadales; f__Pseudomonadaceae; g__Pseudomonas; s__unclassified_Pseudomonas
ASV_35172	5	4	6	3	41	10	0	14	19	9	12	2	11	19	16	d__Bacteria; p__Chloroflexi; c__KD4-96; o__KD4-96; f__KD4-96; g__KD4-96; s__unclassified_KD4-96
ASV_26125	7	0	0	12	3	13	0	12	8	4	12	11	10	4	0	d__Bacteria; p__Chloroflexi; c__Anaerolineae; o__SBR1031; f__A4b; g__A4b; s__uncultured_bacterium
ASV_32112	0	0	0	0	20	9	2	12	36	7	18	4	17	0	1	d__Bacteria; p__Firmicutes; c__Bacilli; o__Bacillales; f__Bacillaceae; g__Bacillus; s__unclassified_Bacillus
ASV_53411	0	0	0	22	5	5	15	8	12	8	5	10	11	6	7	d__Bacteria; p__Proteobacteria; c__Gammaproteobacteria; o__Xanthomonadales; f__Xanthomonadaceae; g__Luteimonas; s__Luteimonas_pelagia
ASV_24754	0	0	0	0	46	0	0	25	0	44	0	0	0	0	11	d__Bacteria; p__Actinobacteria; c__Actinobacteria; o__Propionibacteriales; f__Nocardioidaceae; g__Nocardioides; s__Nocardioides_albus
ASV_44802	50	26	53	0	0	11	0	0	0	0	3	7	4	0	0	d__Bacteria; p__Gemmatimonadetes; c__Gemmatimonadetes; o__Gemmatimonadales; f__Gemmatimonadaceae; g__uncultured; s__uncultured_alpha
ASV_18540	3	6	0	6	10	5	13	12	0	12	5	3	8	14	15	d__Bacteria; p__Proteobacteria; c__Gammaproteobacteria; o__Betaproteobacteriales; f__Rhodocyclaceae; g__Azoarcus; s__Azoarcus_sp.
ASV_38488	48	52	40	0	6	0	0	0	0	19	0	0	0	0	0	d__Bacteria; p__Proteobacteria; c__Alphaproteobacteria; o__Sphingomonadales; f__Sphingomonadaceae; g__Erythrobacter; s__unclassified_Erythrobacter
ASV_27295	0	0	0	9	15	9	3	10	0	19	10	9	2	4	8	d__Bacteria; p__Proteobacteria; c__Alphaproteobacteria; o__Rhizobiales; f__Rhizobiaceae; g__unclassified_Rhizobiaceae; s__unclassified_Rhizobiaceae
ASV_2183	0	0	0	25	0	23	0	10	10	0	18	30	0	0	0	d__Bacteria; p__Firmicutes; c__Bacilli; o__Bacillales; f__Bacillaceae; g__Bacillus; s__unclassified_Bacillus
ASV_34254	12	13	18	27	0	6	12	3	0	0	0	13	0	13	9	d__Bacteria; p__Bacteroidetes; c__Rhodothermia; o__Rhodothermales; f__Rhodothermaceae; g__uncultured; s__unclassified_uncultured
ASV_35653	17	22	16	14	10	10	8	0	4	13	0	9	5	8	7	d__Bacteria; p__Chloroflexi; c__Anaerolineae; o__SBR1031; f__A4b; g__A4b; s__uncultured_organism
ASV_52804	21	24	22	10	6	7	5	19	0	2	8	11	0	4	22	d__Bacteria; p__Proteobacteria; c__Alphaproteobacteria; o__uncultured; f__uncultured; g__uncultured; s__uncultured_Rhizobiales
ASV_29389	20	11	17	3	16	0	10	8	0	14	0	0	0	12	17	d__Bacteria; p__Proteobacteria; c__Gammaproteobacteria; o__Xanthomonadales; f__Xanthomonadaceae; g__Luteimonas; s__unclassified_Luteimonas
ASV_24470	63	70	58	0	0	0	0	0	0	0	0	0	0	0	0	d__Bacteria; p__Cyanobacteria; c__Oxyphotobacteria; o__Nostocales; f__Nostocaceae; g__Tolypothrix_PCC-7601; s__unclassified_Tolypothrix_PCC-7601
ASV_58231	22	13	8	10	0	21	7	2	0	1	12	0	0	4	0	d__Bacteria; p__Proteobacteria; c__Gammaproteobacteria; o__Betaproteobacteriales; f__Nitrosomonadaceae; g__MND1; s__unclassified_MND1
ASV_11087	23	9	11	17	0	7	3	16	0	0	3	5	0	0	3	d__Bacteria; p__Proteobacteria; c__Gammaproteobacteria; o__Steroidobacterales; f__Woeseiaceae; g__Woeseia; s__unclassified_Woeseia
ASV_37197	19	4	9	0	4	3	16	10	11	13	12	14	0	14	0	d__Bacteria; p__Proteobacteria; c__Alphaproteobacteria; o__Rhodobacterales; f__Rhodobacteraceae; g__Silicimonas; s__unclassified_Silicimonas
ASV_45626	12	17	24	20	9	2	2	11	5	4	17	4	1	5	6	d__Bacteria; p__Proteobacteria; c__Alphaproteobacteria; o__Rhodobacterales; f__Rhodobacteraceae; g__unclassified_Rhodobacteraceae; s__unclassified_Rhodobacteraceae
ASV_55458	0	0	0	0	0	0	10	11	0	8	0	29	9	0	17	d__Bacteria; p__Proteobacteria; c__Alphaproteobacteria; o__Rhizobiales; f__Stappiaceae; g__Labrenzia; s__unclassified_Labrenzia
ASV_31167	5	1	5	11	7	9	8	14	6	6	15	5	6	3	2	d__Bacteria; p__Actinobacteria; c__Actinobacteria; o__Micrococcales; f__Micrococcaceae; g__Kocuria; s__unclassified_Kocuria
ASV_49404	85	21	21	0	0	0	0	0	0	0	0	0	0	0	0	d__Bacteria; p__Actinobacteria; c__Acidimicrobiia; o__Microtrichales; f__uncultured; g__uncultured; s__uncultured_Actinomycetales
ASV_42141	42	56	34	0	0	0	0	0	0	0	0	0	0	0	0	d__Bacteria; p__Proteobacteria; c__Deltaproteobacteria; o__Myxococcales; f__Sandaracinaceae; g__uncultured; s__unclassified_uncultured
ASV_9402	0	0	0	7	9	32	4	11	12	5	25	7	10	3	1	d__Bacteria; p__Firmicutes; c__Bacilli; o__Bacillales; f__Bacillaceae; g__Bacillus; s__unclassified_Bacillus
ASV_7549	0	0	0	10	8	21	0	17	5	1	23	3	8	0	0	d__Bacteria; p__Firmicutes; c__Bacilli; o__Bacillales; f__Bacillaceae; g__Bacillus; s__unclassified_Bacillus
ASV_1067	0	0	0	3	11	0	18	32	3	15	0	0	0	12	16	d__Bacteria; p__Actinobacteria; c__Actinobacteria; o__Propionibacteriales; f__Nocardioidaceae; g__Nocardioides; s__unclassified_Nocardioides
ASV_6702	0	0	0	18	8	5	13	6	0	7	2	14	0	17	19	d__Bacteria; p__Patescibacteria; c__Saccharimonadia; o__Saccharimonadales; f__Saccharimonadales; g__Saccharimonadales; s__unclassified_Saccharimonadales
ASV_54709	0	0	0	12	8	8	5	10	0	24	10	11	5	5	7	d__Bacteria; p__Proteobacteria; c__Alphaproteobacteria; o__Rhizobiales; f__Rhizobiaceae; g__unclassified_Rhizobiaceae; s__unclassified_Rhizobiaceae
ASV_38597	0	0	0	0	5	27	0	7	0	9	27	16	4	0	0	d__Bacteria; p__Proteobacteria; c__Alphaproteobacteria; o__Rhizobiales; f__Rhizobiales_Incertae_Sedis; g__Bauldia; s__uncultured_bacterium
ASV_45767	21	26	26	12	0	3	8	0	0	0	7	0	0	4	5	d__Bacteria; p__Acidobacteria; c__Subgroup_21; o__Subgroup_21; f__Subgroup_21; g__Subgroup_21; s__uncultured_bacterium
ASV_46597	24	20	21	13	6	2	6	11	6	11	2	3	0	4	10	d__Bacteria; p__Acidobacteria; c__Blastocatellia_(Subgroup_4); o__DS-100; f__DS-100; g__DS-100; s__unclassified_DS-100
ASV_1523	0	0	0	0	20	25	3	10	14	10	15	4	6	9	11	d__Bacteria; p__Actinobacteria; c__Actinobacteria; o__Propionibacteriales; f__Nocardioidaceae; g__Kribbella; s__unclassified_Kribbella
ASV_29975	8	0	0	1	9	16	0	13	13	8	19	9	11	0	0	d__Bacteria; p__Firmicutes; c__Bacilli; o__Bacillales; f__Bacillaceae; g__Bacillus; s__unclassified_Bacillus
ASV_5499	18	0	15	11	0	9	0	6	5	0	6	0	6	10	0	d__Bacteria; p__Chloroflexi; c__Anaerolineae; o__SBR1031; f__A4b; g__A4b; s__unclassified_A4b
ASV_2461	20	6	32	4	9	4	4	5	0	14	5	1	2	7	6	d__Bacteria; p__Actinobacteria; c__Actinobacteria; o__Streptomycetales; f__Streptomycetaceae; g__Streptomyces; s__unclassified_Streptomyces
ASV_46990	47	58	55	0	0	0	0	0	0	0	0	0	0	0	0	d__Bacteria; p__Actinobacteria; c__Actinobacteria; o__Micromonosporales; f__Micromonosporaceae; g__Verrucosispora; s__unclassified_Verrucosispora
ASV_286	1	1	0	14	14	2	13	2	12	4	0	11	11	10	9	d__Bacteria; p__Proteobacteria; c__Gammaproteobacteria; o__Pseudomonadales; f__Pseudomonadaceae; g__Pseudomonas; s__unclassified_Pseudomonas
ASV_1224	0	0	0	0	0	28	0	10	0	0	29	18	0	0	0	d__Bacteria; p__Firmicutes; c__Bacilli; o__Bacillales; f__Bacillaceae; g__Bacillus; s__Bacillus_idriensis
ASV_2596	0	0	0	0	0	0	16	0	0	0	0	35	0	0	9	d__Bacteria; p__Proteobacteria; c__Gammaproteobacteria; o__Pseudomonadales; f__Pseudomonadaceae; g__Pseudomonas; s__unclassified_Pseudomonas
ASV_33935	0	0	0	0	0	7	32	0	0	0	0	0	0	23	0	d__Bacteria; p__Proteobacteria; c__Gammaproteobacteria; o__Pseudomonadales; f__Pseudomonadaceae; g__Pseudomonas; s__unclassified_Pseudomonas
ASV_22363	52	37	52	0	0	0	0	0	0	0	0	0	0	0	0	d__Bacteria; p__Proteobacteria; c__Gammaproteobacteria; o__Alteromonadales; f__Marinobacteraceae; g__Marinobacter; s__unclassified_Marinobacter
ASV_37866	52	57	52	0	0	0	0	0	0	0	0	0	0	3	0	d__Bacteria; p__Proteobacteria; c__Gammaproteobacteria; o__Alteromonadales; f__Marinobacteraceae; g__Marinobacter; s__unclassified_Marinobacter
ASV_30880	24	15	0	24	0	7	6	8	3	12	21	0	0	0	6	d__Bacteria; p__Proteobacteria; c__Alphaproteobacteria; o__Rhodobacterales; f__Rhodobacteraceae; g__uncultured; s__uncultured_organism
ASV_16181	0	0	0	19	23	6	14	10	0	23	2	0	0	10	12	d__Bacteria; p__Actinobacteria; c__Actinobacteria; o__Streptomycetales; f__Streptomycetaceae; g__Streptomyces; s__unclassified_Streptomyces
ASV_34079	0	0	0	0	0	0	0	0	0	0	0	40	45	0	0	d__Bacteria; p__Proteobacteria; c__Gammaproteobacteria; o__Pseudomonadales; f__Pseudomonadaceae; g__Pseudomonas; s__unclassified_Pseudomonas
ASV_4856	0	0	0	6	0	17	0	0	0	0	11	19	15	0	0	d__Bacteria; p__Proteobacteria; c__Deltaproteobacteria; o__Myxococcales; f__BIrii41; g__BIrii41; s__metagenome
ASV_46125	0	0	0	0	0	20	5	0	0	0	7	30	32	4	2	d__Bacteria; p__Proteobacteria; c__Gammaproteobacteria; o__Enterobacteriales; f__Enterobacteriaceae; g__Serratia; s__unclassified_Serratia
ASV_29499	22	16	22	0	0	10	6	8	8	15	0	7	0	0	0	d__Bacteria; p__Chloroflexi; c__Anaerolineae; o__SBR1031; f__A4b; g__A4b; s__uncultured_Caldilineaceae
ASV_59047	10	5	8	10	0	6	5	9	6	12	2	10	6	0	0	d__Bacteria; p__Proteobacteria; c__Alphaproteobacteria; o__Sphingomonadales; f__Sphingomonadaceae; g__Sphingomonas; s__unclassified_Sphingomonas
ASV_16830	26	28	11	13	8	6	0	7	0	12	0	0	0	0	0	d__Bacteria; p__Proteobacteria; c__Alphaproteobacteria; o__Sphingomonadales; f__Sphingomonadaceae; g__Sphingomonas; s__unclassified_Sphingomonas
ASV_41218	36	58	53	0	0	0	0	0	0	0	0	0	0	0	0	d__Bacteria; p__Proteobacteria; c__Alphaproteobacteria; o__Caulobacterales; f__Parvularculaceae; g__uncultured; s__rock_porewater
ASV_31144	44	48	50	0	0	0	0	0	0	0	0	0	0	0	0	d__Bacteria; p__Proteobacteria; c__Gammaproteobacteria; o__Xanthomonadales; f__Xanthomonadaceae; g__unclassified_Xanthomonadaceae; s__unclassified_Xanthomonadaceae
ASV_9474	20	32	30	3	0	12	3	4	2	6	4	2	0	3	9	d__Bacteria; p__Chloroflexi; c__Anaerolineae; o__Caldilineales; f__Caldilineaceae; g__uncultured; s__uncultured_Chloroflexi
ASV_47602	21	43	43	0	0	7	6	0	0	11	0	0	0	0	0	d__Bacteria; p__Actinobacteria; c__Actinobacteria; o__Micrococcales; f__Intrasporangiaceae; g__unclassified_Intrasporangiaceae; s__unclassified_Intrasporangiaceae
ASV_24701	51	53	40	0	0	0	0	0	0	0	0	0	0	0	0	d__Bacteria; p__Cyanobacteria; c__Oxyphotobacteria; o__Thermosynechococcales; f__Thermosynechococcaceae; g__Synechococcus_IR11; s__uncultured_bacterium
ASV_51142	50	48	60	0	0	0	0	0	0	0	0	0	0	0	0	d__Bacteria; p__Cyanobacteria; c__Oxyphotobacteria; o__Nostocales; f__Nostocaceae; g__Tolypothrix_PCC-7601; s__uncultured_bacterium
ASV_15274	0	19	44	0	13	10	0	0	0	2	19	0	0	0	3	d__Bacteria; p__Proteobacteria; c__Alphaproteobacteria; o__Rhizobiales; f__Xanthobacteraceae; g__unclassified_Xanthobacteraceae; s__unclassified_Xanthobacteraceae
ASV_54738	0	0	0	0	12	0	9	5	27	0	0	14	26	17	0	d__Bacteria; p__Proteobacteria; c__Gammaproteobacteria; o__Pseudomonadales; f__Pseudomonadaceae; g__Pseudomonas; s__unclassified_Pseudomonas
ASV_23999	26	14	14	12	0	2	3	7	0	10	3	12	0	3	24	d__Bacteria; p__Chloroflexi; c__KD4-96; o__KD4-96; f__KD4-96; g__KD4-96; s__unclassified_KD4-96
ASV_13770	46	48	52	0	0	0	0	0	0	0	0	0	0	0	0	d__Bacteria; p__Actinobacteria; c__Nitriliruptoria; o__Nitriliruptorales; f__Nitriliruptoraceae; g__Nitriliruptoraceae; s__uncultured_Actinobacteridae
ASV_17296	32	21	29	5	0	0	0	0	0	12	11	0	0	0	0	d__Bacteria; p__Actinobacteria; c__Acidimicrobiia; o__Microtrichales; f__Ilumatobacteraceae; g__Ilumatobacter; s__unclassified_Ilumatobacter
ASV_11153	8	14	0	8	1	7	10	4	6	0	4	0	0	10	7	d__Bacteria; p__Acidobacteria; c__Acidobacteriia; o__Subgroup_2; f__Subgroup_2; g__Subgroup_2; s__uncultured_bacterium
ASV_12644	8	6	12	18	0	2	3	4	8	10	5	1	0	9	5	d__Bacteria; p__Acidobacteria; c__Subgroup_6; o__Subgroup_6; f__Subgroup_6; g__Subgroup_6; s__unclassified_Subgroup_6
ASV_57848	55	20	47	0	0	0	0	0	0	0	0	0	0	0	0	d__Bacteria; p__Cyanobacteria; c__Oxyphotobacteria; o__Nostocales; f__Coleofasciculaceae; g__Microcoleus_Es-Yyy1400; s__unclassified_Microcoleus_Es-Yyy1400
ASV_1130	0	0	0	20	4	4	8	6	2	6	1	1	5	17	19	d__Bacteria; p__Firmicutes; c__Bacilli; o__Bacillales; f__Bacillaceae; g__Bacillus; s__unclassified_Bacillus
ASV_2194	0	0	0	0	0	44	0	6	0	0	40	0	0	0	0	d__Bacteria; p__Firmicutes; c__Bacilli; o__Bacillales; f__Bacillaceae; g__Bacillus; s__unclassified_Bacillus
ASV_13524	0	0	0	16	21	0	0	0	9	16	0	0	19	24	0	d__Bacteria; p__Proteobacteria; c__Alphaproteobacteria; o__Caulobacterales; f__Caulobacteraceae; g__Phenylobacterium; s__unclassified_Phenylobacterium
ASV_48441	19	22	27	12	7	5	5	0	0	8	0	5	0	6	0	d__Bacteria; p__Proteobacteria; c__Deltaproteobacteria; o__NB1-j; f__NB1-j; g__NB1-j; s__uncultured_bacterium
ASV_27066	6	9	9	0	5	9	13	0	0	0	0	17	6	8	0	d__Bacteria; p__Bacteroidetes; c__Bacteroidia; o__Chitinophagales; f__Saprospiraceae; g__uncultured; s__unclassified_uncultured
ASV_40680	17	9	16	8	3	5	17	2	15	2	10	4	18	8	3	d__Bacteria; p__Actinobacteria; c__Actinobacteria; o__Propionibacteriales; f__Nocardioidaceae; g__Nocardioides; s__unclassified_Nocardioides
ASV_40262	0	1	0	10	4	2	15	6	0	9	0	13	19	13	15	d__Bacteria; p__Proteobacteria; c__Gammaproteobacteria; o__Pseudomonadales; f__Pseudomonadaceae; g__Pseudomonas; s__unclassified_Pseudomonas
ASV_1778	8	17	9	0	8	15	5	7	7	6	10	0	5	12	1	d__Bacteria; p__Proteobacteria; c__Alphaproteobacteria; o__Rhodobacterales; f__Rhodobacteraceae; g__uncultured; s__uncultured_organism
ASV_50948	0	0	0	16	13	5	4	7	29	12	13	2	8	5	2	d__Bacteria; p__Firmicutes; c__Bacilli; o__Bacillales; f__Bacillaceae; g__Bacillus; s__unclassified_Bacillus
ASV_8542	0	0	0	10	3	0	16	1	4	9	0	5	6	20	14	d__Bacteria; p__Proteobacteria; c__Gammaproteobacteria; o__Betaproteobacteriales; f__Burkholderiaceae; g__unclassified_Burkholderiaceae; s__unclassified_Burkholderiaceae
ASV_33855	0	0	0	9	8	4	24	15	0	2	0	7	5	26	13	d__Bacteria; p__Proteobacteria; c__Gammaproteobacteria; o__Xanthomonadales; f__Xanthomonadaceae; g__Pseudoxanthomonas; s__unclassified_Pseudoxanthomonas
ASV_17432	0	0	0	10	0	10	0	9	0	15	19	0	0	0	13	d__Bacteria; p__Proteobacteria; c__Alphaproteobacteria; o__Rhizobiales; f__Rhizobiaceae; g__Ensifer; s__unclassified_Ensifer
ASV_43188	0	0	0	8	8	9	11	18	2	13	7	6	7	18	16	d__Bacteria; p__Proteobacteria; c__Gammaproteobacteria; o__Betaproteobacteriales; f__Burkholderiaceae; g__Hydrogenophaga; s__unclassified_Hydrogenophaga
ASV_24664	0	0	0	0	15	19	0	4	22	0	43	0	6	0	0	d__Bacteria; p__Firmicutes; c__Bacilli; o__Bacillales; f__Bacillaceae; g__Bacillus; s__unclassified_Bacillus
ASV_51403	0	0	0	21	0	9	17	0	0	15	5	4	0	16	17	d__Bacteria; p__Patescibacteria; c__Saccharimonadia; o__Saccharimonadales; f__Saccharimonadaceae; g__Saccharimonadaceae; s__Candidatus_Saccharibacteria
ASV_17303	0	0	0	0	16	0	0	0	0	11	0	0	24	0	14	d__Bacteria; p__Proteobacteria; c__Gammaproteobacteria; o__Pseudomonadales; f__Pseudomonadaceae; g__Pseudomonas; s__unclassified_Pseudomonas
ASV_27344	17	0	11	0	0	12	0	13	0	0	0	0	9	0	4	d__Bacteria; p__Gemmatimonadetes; c__Gemmatimonadetes; o__Gemmatimonadales; f__Gemmatimonadaceae; g__uncultured; s__uncultured_Gemmatimonadales
ASV_18588	21	35	51	9	0	0	0	0	0	0	0	0	0	0	10	d__Bacteria; p__Actinobacteria; c__Actinobacteria; o__Propionibacteriales; f__Nocardioidaceae; g__unclassified_Nocardioidaceae; s__unclassified_Nocardioidaceae
ASV_46284	0	0	0	11	0	7	9	12	0	28	0	2	0	6	5	d__Bacteria; p__Proteobacteria; c__Alphaproteobacteria; o__Rhizobiales; f__Rhizobiaceae; g__Ensifer; s__unclassified_Ensifer
ASV_42400	0	0	0	11	0	10	17	12	0	0	12	6	0	11	36	d__Bacteria; p__Proteobacteria; c__Alphaproteobacteria; o__Rhizobiales; f__Rhizobiaceae; g__unclassified_Rhizobiaceae; s__unclassified_Rhizobiaceae
ASV_31802	0	0	0	7	0	0	8	30	0	30	0	0	0	0	19	d__Bacteria; p__Actinobacteria; c__Actinobacteria; o__Propionibacteriales; f__Nocardioidaceae; g__Nocardioides; s__unclassified_Nocardioides
ASV_58031	0	0	0	0	15	0	5	25	0	18	0	0	0	11	5	d__Bacteria; p__Verrucomicrobia; c__Verrucomicrobiae; o__Opitutales; f__Opitutaceae; g__Lacunisphaera; s__unclassified_Lacunisphaera
ASV_18898	56	36	46	0	0	0	0	0	0	0	0	0	0	0	0	d__Bacteria; p__Actinobacteria; c__Nitriliruptoria; o__Nitriliruptorales; f__Nitriliruptoraceae; g__Nitriliruptoraceae; s__uncultured_bacterium
ASV_11677	23	7	15	5	0	5	6	0	0	8	0	9	7	11	11	d__Bacteria; p__Proteobacteria; c__Gammaproteobacteria; o__Nitrosococcales; f__Methylophagaceae; g__Methylophaga; s__unclassified_Methylophaga
ASV_6153	25	9	31	9	3	20	3	0	6	0	4	5	3	0	0	d__Bacteria; p__Cyanobacteria; c__Oxyphotobacteria; o__Chloroplast; f__Chloroplast; g__Chloroplast; s__unclassified_Chloroplast
ASV_32410	0	14	0	26	0	33	0	0	0	0	15	0	0	0	0	d__Bacteria; p__Actinobacteria; c__Actinobacteria; o__Streptomycetales; f__Streptomycetaceae; g__Streptomyces; s__unclassified_Streptomyces
ASV_17797	2	1	5	5	5	9	7	11	5	6	14	6	8	1	3	d__Bacteria; p__Actinobacteria; c__Actinobacteria; o__Micrococcales; f__unclassified_Micrococcales; g__unclassified_Micrococcales; s__unclassified_Micrococcales
ASV_45905	46	40	50	0	0	0	0	0	0	0	0	0	0	0	0	d__Bacteria; p__Acidobacteria; c__Thermoanaerobaculia; o__Thermoanaerobaculales; f__Thermoanaerobaculaceae; g__Subgroup_10; s__bacterium_3-5_YC-ZSS-LKJ-3024
ASV_46096	46	33	36	0	0	0	2	0	0	0	0	0	0	0	0	d__Bacteria; p__Acidobacteria; c__Thermoanaerobaculia; o__Thermoanaerobaculales; f__Thermoanaerobaculaceae; g__Subgroup_10; s__uncultured_bacterium
ASV_41415	29	25	16	0	3	0	8	0	0	4	0	5	0	14	2	d__Bacteria; p__Proteobacteria; c__Gammaproteobacteria; o__Oceanospirillales; f__Nitrincolaceae; g__Marinobacterium; s__unclassified_Marinobacterium
ASV_18591	47	60	45	0	0	0	0	0	0	0	0	0	0	0	0	d__Bacteria; p__Proteobacteria; c__Gammaproteobacteria; o__Xanthomonadales; f__Xanthomonadaceae; g__unclassified_Xanthomonadaceae; s__unclassified_Xanthomonadaceae
ASV_38680	0	0	0	21	7	9	12	11	14	8	6	6	11	9	4	d__Bacteria; p__Proteobacteria; c__Gammaproteobacteria; o__unclassified_Gammaproteobacteria; f__unclassified_Gammaproteobacteria; g__unclassified_Gammaproteobacteria; s__unclassified_Gammaproteobacteria
ASV_26527	0	0	0	17	9	3	5	10	14	1	0	10	4	6	11	d__Bacteria; p__Proteobacteria; c__Gammaproteobacteria; o__Pseudomonadales; f__Pseudomonadaceae; g__Pseudomonas; s__unclassified_Pseudomonas
ASV_34419	0	0	0	0	0	0	15	15	0	12	9	0	0	12	8	d__Bacteria; p__Actinobacteria; c__Acidimicrobiia; o__Microtrichales; f__uncultured; g__uncultured; s__unclassified_uncultured
ASV_29601	0	11	0	4	0	0	2	9	19	16	15	2	0	0	0	d__Bacteria; p__Actinobacteria; c__Actinobacteria; o__Corynebacteriales; f__Mycobacteriaceae; g__Mycobacterium; s__unclassified_Mycobacterium
ASV_55661	0	0	0	0	0	34	0	16	0	0	46	0	0	0	0	d__Bacteria; p__Firmicutes; c__Bacilli; o__Bacillales; f__Bacillaceae; g__Bacillus; s__unclassified_Bacillus
ASV_12662	0	0	0	0	0	0	45	0	0	0	0	31	0	0	46	d__Bacteria; p__Proteobacteria; c__Alphaproteobacteria; o__Rhizobiales; f__Rhizobiaceae; g__Ensifer; s__unclassified_Ensifer
ASV_55634	5	6	17	8	6	4	0	17	4	8	5	2	1	3	2	d__Bacteria; p__Bacteroidetes; c__Bacteroidia; o__Cytophagales; f__Cyclobacteriaceae; g__uncultured; s__uncultured_Bacteroidetes
ASV_24625	29	31	60	0	0	3	0	0	0	0	0	0	0	0	0	d__Bacteria; p__Proteobacteria; c__Alphaproteobacteria; o__Rhodobacterales; f__Rhodobacteraceae; g__Silicimonas; s__uncultured_bacterium
ASV_55640	0	0	0	5	3	31	1	6	0	1	21	9	18	0	1	d__Bacteria; p__Firmicutes; c__Bacilli; o__Bacillales; f__Bacillaceae; g__Bacillus; s__unclassified_Bacillus
ASV_9455	3	0	0	8	10	9	1	25	7	1	10	0	3	10	3	d__Bacteria; p__Firmicutes; c__Bacilli; o__Bacillales; f__Bacillaceae; g__Bacillus; s__unclassified_Bacillus
ASV_25232	0	0	0	0	12	0	0	0	28	0	0	27	31	7	18	d__Bacteria; p__Proteobacteria; c__Gammaproteobacteria; o__Pseudomonadales; f__Pseudomonadaceae; g__Pseudomonas; s__unclassified_Pseudomonas
ASV_55668	8	56	56	0	0	0	0	0	0	0	0	0	0	0	0	d__Bacteria; p__Chloroflexi; c__Anaerolineae; o__SBR1031; f__SBR1031; g__SBR1031; s__metagenome
ASV_55533	30	11	0	7	0	7	10	0	5	10	4	0	0	0	0	d__Bacteria; p__Chloroflexi; c__Anaerolineae; o__SBR1031; f__A4b; g__A4b; s__unclassified_A4b
ASV_6551	33	31	14	1	2	4	0	0	0	4	0	3	0	6	0	d__Bacteria; p__Proteobacteria; c__Gammaproteobacteria; o__HOC36; f__HOC36; g__HOC36; s__uncultured_bacterium
ASV_51231	47	27	44	0	0	0	0	0	0	0	0	0	0	0	3	d__Bacteria; p__Actinobacteria; c__Nitriliruptoria; o__Euzebyales; f__Euzebyaceae; g__Euzebya; s__uncultured_bacterium
ASV_21685	1	2	3	4	9	5	15	3	11	2	1	2	4	10	10	d__Bacteria; p__Proteobacteria; c__Gammaproteobacteria; o__Pseudomonadales; f__Pseudomonadaceae; g__Pseudomonas; s__unclassified_Pseudomonas
ASV_40958	0	0	0	7	16	10	2	16	22	2	13	5	9	0	0	d__Bacteria; p__Firmicutes; c__Bacilli; o__Bacillales; f__Bacillaceae; g__Bacillus; s__unclassified_Bacillus
ASV_45423	0	0	0	12	5	4	0	12	8	0	0	10	9	4	3	d__Bacteria; p__Proteobacteria; c__Gammaproteobacteria; o__Pseudomonadales; f__Pseudomonadaceae; g__Pseudomonas; s__unclassified_Pseudomonas
ASV_28150	0	0	0	7	0	17	0	0	0	0	49	0	20	0	0	d__Bacteria; p__Actinobacteria; c__Actinobacteria; o__Micrococcales; f__Micrococcaceae; g__Kocuria; s__unclassified_Kocuria
ASV_1254	7	8	8	14	0	0	0	9	13	22	2	3	0	0	0	d__Bacteria; p__Actinobacteria; c__Acidimicrobiia; o__Microtrichales; f__Ilumatobacteraceae; g__Ilumatobacter; s__unclassified_Ilumatobacter
ASV_35909	0	0	0	6	11	14	2	8	10	7	17	7	13	0	3	d__Bacteria; p__Firmicutes; c__Bacilli; o__Bacillales; f__Bacillaceae; g__Bacillus; s__unclassified_Bacillus
ASV_44017	0	0	0	5	12	6	0	6	3	7	8	1	8	0	1	d__Bacteria; p__Proteobacteria; c__Gammaproteobacteria; o__Pseudomonadales; f__Pseudomonadaceae; g__Pseudomonas; s__unclassified_Pseudomonas
ASV_18510	0	0	0	8	5	1	10	0	17	4	0	5	8	8	1	d__Bacteria; p__Proteobacteria; c__Gammaproteobacteria; o__unclassified_Gammaproteobacteria; f__unclassified_Gammaproteobacteria; g__unclassified_Gammaproteobacteria; s__unclassified_Gammaproteobacteria
ASV_1990	8	0	5	4	11	4	8	3	4	10	6	7	3	0	7	d__Bacteria; p__Chloroflexi; c__Anaerolineae; o__SBR1031; f__A4b; g__OLB13; s__uncultured_bacterium
ASV_57167	36	35	32	0	0	7	0	0	0	5	0	0	0	5	0	d__Bacteria; p__Gemmatimonadetes; c__PAUC43f_marine_benthic_group; o__PAUC43f_marine_benthic_group; f__PAUC43f_marine_benthic_group; g__PAUC43f_marine_benthic_group; s__uncultured_bacterium
ASV_19213	0	0	3	14	7	0	10	15	0	9	9	0	0	5	11	d__Bacteria; p__Actinobacteria; c__Actinobacteria; o__Micrococcales; f__Promicromonosporaceae; g__Cellulosimicrobium; s__unclassified_Cellulosimicrobium
ASV_54323	0	0	0	13	12	7	15	24	4	7	3	1	0	9	16	d__Bacteria; p__Verrucomicrobia; c__Verrucomicrobiae; o__Verrucomicrobiales; f__Rubritaleaceae; g__unclassified_Rubritaleaceae; s__unclassified_Rubritaleaceae
ASV_56194	0	0	0	0	0	0	43	16	12	0	0	0	0	16	0	d__Bacteria; p__Proteobacteria; c__Alphaproteobacteria; o__Rhizobiales; f__Rhizobiaceae; g__[Rhizobium]_sphaerophysae_group; s__unclassified_[Rhizobium]_sphaerophysae_group
ASV_35231	0	1	0	12	15	2	15	7	13	6	1	13	8	8	7	d__Bacteria; p__Proteobacteria; c__Gammaproteobacteria; o__Pseudomonadales; f__Pseudomonadaceae; g__Pseudomonas; s__unclassified_Pseudomonas
ASV_31103	0	0	0	0	0	34	0	6	0	0	45	0	17	0	0	d__Bacteria; p__Actinobacteria; c__Actinobacteria; o__Micrococcales; f__Micrococcaceae; g__unclassified_Micrococcaceae; s__unclassified_Micrococcaceae
ASV_4888	32	12	30	0	6	0	4	0	0	6	0	14	4	0	0	d__Bacteria; p__Actinobacteria; c__Nitriliruptoria; o__Nitriliruptorales; f__Nitriliruptoraceae; g__Nitriliruptoraceae; s__uncultured_bacterium
ASV_6871	7	15	12	12	4	5	3	10	5	5	8	3	8	3	1	d__Bacteria; p__Actinobacteria; c__Actinobacteria; o__Micrococcales; f__Beutenbergiaceae; g__Beutenbergia; s__Beutenbergia_cavernae
ASV_22980	0	0	0	0	0	0	29	6	0	0	0	0	0	19	20	d__Bacteria; p__Firmicutes; c__Bacilli; o__Bacillales; f__Bacillaceae; g__Bacillus; s__unclassified_Bacillus
ASV_43691	0	0	0	5	12	16	0	17	17	1	13	4	6	0	1	d__Bacteria; p__Firmicutes; c__Bacilli; o__Bacillales; f__Bacillaceae; g__Bacillus; s__unclassified_Bacillus
ASV_6853	0	0	0	3	9	1	4	11	3	15	3	4	7	2	12	d__Bacteria; p__Proteobacteria; c__Gammaproteobacteria; o__Xanthomonadales; f__Xanthomonadaceae; g__Luteimonas; s__unclassified_Luteimonas
ASV_46178	0	0	0	5	10	0	0	0	19	0	0	0	24	0	0	d__Bacteria; p__Proteobacteria; c__Gammaproteobacteria; o__Pseudomonadales; f__Pseudomonadaceae; g__Pseudomonas; s__unclassified_Pseudomonas
ASV_21299	45	39	34	0	0	0	0	0	0	0	0	0	0	0	0	d__Bacteria; p__Proteobacteria; c__Deltaproteobacteria; o__Myxococcales; f__Blfdi19; g__Blfdi19; s__uncultured_bacterium
ASV_36533	30	14	25	19	0	0	9	0	0	0	5	0	0	5	4	d__Bacteria; p__Proteobacteria; c__Alphaproteobacteria; o__Rhodobacterales; f__Rhodobacteraceae; g__Maribius; s__unclassified_Maribius
ASV_36179	48	43	59	0	0	0	0	0	0	0	0	0	0	0	0	d__Bacteria; p__Proteobacteria; c__Alphaproteobacteria; o__Rhodobacterales; f__Rhodobacteraceae; g__Actibacterium; s__uncultured_bacterium
ASV_37266	0	0	0	10	16	0	1	13	0	25	0	1	8	0	7	d__Bacteria; p__Proteobacteria; c__Gammaproteobacteria; o__Xanthomonadales; f__Xanthomonadaceae; g__Luteimonas; s__uncultured_Luteimonas
ASV_56927	0	0	0	11	15	2	9	15	11	9	2	3	4	13	12	d__Bacteria; p__Proteobacteria; c__Alphaproteobacteria; o__Sphingomonadales; f__Sphingomonadaceae; g__unclassified_Sphingomonadaceae; s__unclassified_Sphingomonadaceae
ASV_54817	0	0	0	11	8	5	6	12	11	11	4	10	23	6	6	d__Bacteria; p__Proteobacteria; c__Alphaproteobacteria; o__Rhizobiales; f__Rhizobiaceae; g__unclassified_Rhizobiaceae; s__unclassified_Rhizobiaceae
ASV_42997	0	0	0	0	16	13	0	10	14	24	9	0	0	0	0	d__Bacteria; p__Proteobacteria; c__Alphaproteobacteria; o__Rhizobiales; f__Rhizobiaceae; g__Allorhizobium-Neorhizobium-Pararhizobium-Rhizobium; s__unclassified_Allorhizobium-Neorhizobium-Pararhizobium-Rhizobium
ASV_28014	0	0	0	9	15	4	9	13	14	19	4	0	0	3	4	d__Bacteria; p__Cyanobacteria; c__Oxyphotobacteria; o__Chloroplast; f__Chloroplast; g__Chloroplast; s__unclassified_Chloroplast
ASV_44068	0	0	0	6	9	8	15	0	3	0	5	5	0	17	15	d__Bacteria; p__Proteobacteria; c__Alphaproteobacteria; o__Rhizobiales; f__Rhizobiaceae; g__Allorhizobium-Neorhizobium-Pararhizobium-Rhizobium; s__unclassified_Allorhizobium-Neorhizobium-Pararhizobium-Rhizobium
ASV_9963	0	0	8	4	19	11	0	4	0	3	13	2	6	13	0	d__Bacteria; p__Actinobacteria; c__Actinobacteria; o__Streptomycetales; f__Streptomycetaceae; g__Streptomyces; s__unclassified_Streptomyces
ASV_32608	0	0	0	17	0	15	0	0	0	0	19	0	0	0	5	d__Bacteria; p__Firmicutes; c__Bacilli; o__Bacillales; f__Bacillaceae; g__Bacillus; s__unclassified_Bacillus
ASV_47748	0	0	0	0	0	10	0	0	0	0	58	0	0	0	0	d__Bacteria; p__Proteobacteria; c__Gammaproteobacteria; o__Vibrionales; f__Vibrionaceae; g__Photobacterium; s__Photobacterium_halotolerans
ASV_39957	42	0	27	0	0	0	0	11	0	0	0	0	0	4	0	d__Bacteria; p__Proteobacteria; c__Alphaproteobacteria; o__Sphingomonadales; f__Sphingomonadaceae; g__Altererythrobacter; s__unclassified_Altererythrobacter
ASV_43523	26	9	0	9	15	4	11	8	1	10	4	0	0	1	8	d__Bacteria; p__Proteobacteria; c__Alphaproteobacteria; o__Sphingomonadales; f__Sphingomonadaceae; g__Sphingomonas; s__unclassified_Sphingomonas
ASV_2963	44	30	39	0	0	0	0	0	0	0	0	0	0	0	0	d__Bacteria; p__Cyanobacteria; c__Oxyphotobacteria; o__Nostocales; f__Nostocaceae; g__Tolypothrix_PCC-7601; s__unclassified_Tolypothrix_PCC-7601
ASV_40421	14	7	7	17	0	6	0	5	0	15	8	16	0	0	7	d__Bacteria; p__Proteobacteria; c__Alphaproteobacteria; o__Caulobacterales; f__Hyphomonadaceae; g__SWB02; s__unclassified_SWB02
ASV_42161	0	0	0	12	10	4	3	5	14	9	13	4	10	9	7	d__Bacteria; p__Verrucomicrobia; c__Verrucomicrobiae; o__Verrucomicrobiales; f__Rubritaleaceae; g__Luteolibacter; s__Luteolibacter_sp.
ASV_53511	0	0	0	12	19	5	6	7	10	3	1	2	2	6	7	d__Bacteria; p__Actinobacteria; c__Actinobacteria; o__Propionibacteriales; f__Nocardioidaceae; g__unclassified_Nocardioidaceae; s__unclassified_Nocardioidaceae
ASV_42391	0	0	0	6	3	6	1	8	0	14	2	0	3	3	1	d__Bacteria; p__Proteobacteria; c__Alphaproteobacteria; o__Rhizobiales; f__Rhizobiaceae; g__Ensifer; s__unclassified_Ensifer
ASV_54012	0	0	0	0	0	9	0	0	7	11	18	0	6	0	0	d__Bacteria; p__Actinobacteria; c__Thermoleophilia; o__Solirubrobacterales; f__67-14; g__67-14; s__uncultured_Rubrobacteraceae
ASV_802	15	0	0	0	10	21	17	0	0	0	11	17	0	0	4	d__Bacteria; p__Proteobacteria; c__Alphaproteobacteria; o__Rhizobiales; f__Devosiaceae; g__Devosia; s__unclassified_Devosia
ASV_37500	7	0	22	5	6	0	6	8	0	9	3	4	0	3	8	d__Bacteria; p__Acidobacteria; c__Subgroup_6; o__Subgroup_6; f__Subgroup_6; g__Subgroup_6; s__unclassified_Subgroup_6
ASV_48930	22	23	6	16	0	7	10	0	3	9	6	0	0	0	6	d__Bacteria; p__Actinobacteria; c__MB-A2-108; o__MB-A2-108; f__MB-A2-108; g__MB-A2-108; s__uncultured_bacterium
ASV_21599	0	0	0	6	5	12	1	12	15	3	19	6	8	2	0	d__Bacteria; p__Firmicutes; c__Bacilli; o__Bacillales; f__Bacillaceae; g__Bacillus; s__unclassified_Bacillus
ASV_41262	0	0	0	0	0	0	0	27	0	114	0	0	0	0	0	d__Bacteria; p__Actinobacteria; c__Actinobacteria; o__Propionibacteriales; f__Nocardioidaceae; g__Aeromicrobium; s__unclassified_Aeromicrobium
ASV_6881	50	46	37	0	0	0	0	0	0	0	0	0	0	0	0	d__Bacteria; p__Proteobacteria; c__Gammaproteobacteria; o__Oceanospirillales; f__Halomonadaceae; g__Halomonas; s__Halomonas_ventosae
ASV_40076	1	3	0	4	3	9	5	6	12	7	1	5	10	2	9	d__Bacteria; p__Proteobacteria; c__Gammaproteobacteria; o__Xanthomonadales; f__Xanthomonadaceae; g__Luteimonas; s__Luteimonas_pelagia
ASV_27725	27	38	18	0	0	0	3	6	5	0	0	0	0	0	0	d__Bacteria; p__Actinobacteria; c__Nitriliruptoria; o__Euzebyales; f__Euzebyaceae; g__uncultured; s__unclassified_uncultured
ASV_39100	35	34	30	0	0	0	0	0	0	0	0	10	0	0	0	d__Bacteria; p__Actinobacteria; c__Acidimicrobiia; o__IMCC26256; f__IMCC26256; g__IMCC26256; s__uncultured_Actinomycetales
ASV_25104	0	0	0	1	3	6	0	5	14	0	12	3	7	0	0	d__Bacteria; p__Firmicutes; c__Bacilli; o__Bacillales; f__Bacillaceae; g__Bacillus; s__unclassified_Bacillus
ASV_50043	0	0	0	0	0	0	12	17	0	0	0	0	0	0	12	d__Bacteria; p__Proteobacteria; c__Alphaproteobacteria; o__Rhizobiales; f__Rhizobiaceae; g__unclassified_Rhizobiaceae; s__unclassified_Rhizobiaceae
ASV_50574	0	0	0	12	4	5	7	10	0	9	7	1	7	6	6	d__Bacteria; p__Proteobacteria; c__Alphaproteobacteria; o__Rhizobiales; f__Rhizobiaceae; g__Mesorhizobium; s__unclassified_Mesorhizobium
ASV_27050	0	0	0	8	5	11	6	4	4	11	6	13	7	6	4	d__Bacteria; p__Proteobacteria; c__Alphaproteobacteria; o__Rhizobiales; f__Rhizobiaceae; g__Ensifer; s__unclassified_Ensifer
ASV_43078	19	23	0	0	0	21	0	0	16	26	8	20	0	0	14	d__Bacteria; p__Proteobacteria; c__Alphaproteobacteria; o__Rhizobiales; f__Xanthobacteraceae; g__unclassified_Xanthobacteraceae; s__unclassified_Xanthobacteraceae
ASV_50191	57	27	0	6	0	0	0	0	0	0	13	0	10	0	0	d__Bacteria; p__Proteobacteria; c__Alphaproteobacteria; o__Tistrellales; f__Geminicoccaceae; g__uncultured; s__uncultured_bacterium
ASV_1795	41	39	25	0	0	0	0	1	3	0	0	0	0	0	0	d__Bacteria; p__Acidobacteria; c__Holophagae; o__Subgroup_7; f__Subgroup_7; g__Subgroup_7; s__unclassified_Subgroup_7
ASV_25683	0	0	13	2	6	5	7	16	10	0	6	13	8	7	9	d__Bacteria; p__Proteobacteria; c__Gammaproteobacteria; o__Alteromonadales; f__Alteromonadaceae; g__Rheinheimera; s__unclassified_Rheinheimera
ASV_58044	0	0	0	0	14	0	4	8	5	30	0	0	0	2	15	d__Bacteria; p__Patescibacteria; c__Saccharimonadia; o__Saccharimonadales; f__Saccharimonadales; g__Saccharimonadales; s__unclassified_Saccharimonadales
ASV_25800	0	0	0	23	7	12	5	23	5	1	15	0	6	5	5	d__Bacteria; p__Firmicutes; c__Bacilli; o__Bacillales; f__Bacillaceae; g__Bacillus; s__unclassified_Bacillus
ASV_54911	0	0	0	2	6	7	7	13	14	11	7	6	2	5	5	d__Bacteria; p__Proteobacteria; c__Alphaproteobacteria; o__Rhizobiales; f__Rhizobiaceae; g__Allorhizobium-Neorhizobium-Pararhizobium-Rhizobium; s__unclassified_Allorhizobium-Neorhizobium-Pararhizobium-Rhizobium
ASV_10191	0	0	0	12	3	1	14	4	6	3	0	0	0	9	9	d__Bacteria; p__Proteobacteria; c__Alphaproteobacteria; o__Rhizobiales; f__Rhizobiaceae; g__unclassified_Rhizobiaceae; s__unclassified_Rhizobiaceae
ASV_56791	0	0	0	0	3	6	0	9	8	5	4	14	11	0	0	d__Bacteria; p__Proteobacteria; c__Gammaproteobacteria; o__Alteromonadales; f__Alteromonadaceae; g__Rheinheimera; s__Rheinheimera_japonica
ASV_49023	0	0	0	0	8	12	7	4	11	0	16	6	13	0	0	d__Bacteria; p__Actinobacteria; c__Thermoleophilia; o__Solirubrobacterales; f__67-14; g__67-14; s__metagenome
ASV_5317	0	0	0	0	3	8	14	0	1	4	23	0	0	27	2	d__Bacteria; p__Proteobacteria; c__Gammaproteobacteria; o__Pseudomonadales; f__Pseudomonadaceae; g__Pseudomonas; s__unclassified_Pseudomonas
ASV_29993	0	0	0	0	0	0	0	0	0	0	0	17	0	11	15	d__Bacteria; p__Gemmatimonadetes; c__Gemmatimonadetes; o__Gemmatimonadales; f__Gemmatimonadaceae; g__uncultured; s__unclassified_uncultured
ASV_38994	26	24	28	4	0	12	4	0	2	0	9	1	0	0	0	d__Bacteria; p__Chloroflexi; c__KD4-96; o__KD4-96; f__KD4-96; g__KD4-96; s__uncultured_bacterium
ASV_43056	33	39	45	0	0	0	0	0	0	0	0	0	0	0	0	d__Bacteria; p__Cyanobacteria; c__Oxyphotobacteria; o__Oxyphotobacteria_Incertae_Sedis; f__Unknown_Family; g__unclassified_Unknown_Family; s__unclassified_Unknown_Family
ASV_50417	0	11	15	10	0	5	0	11	0	0	0	4	6	0	8	d__Bacteria; p__Proteobacteria; c__Deltaproteobacteria; o__Myxococcales; f__bacteriap25; g__bacteriap25; s__uncultured_Desulfuromonadales
ASV_56164	0	6	13	12	0	0	5	10	0	0	0	0	0	8	10	d__Bacteria; p__Acidobacteria; c__Subgroup_6; o__Subgroup_6; f__Subgroup_6; g__Subgroup_6; s__unclassified_Subgroup_6
ASV_27249	0	0	0	21	16	7	0	21	25	4	6	0	13	0	7	d__Bacteria; p__Firmicutes; c__Bacilli; o__Bacillales; f__Bacillaceae; g__Bacillus; s__unclassified_Bacillus
ASV_2555	0	0	0	2	8	17	0	6	5	2	21	3	10	0	0	d__Bacteria; p__Firmicutes; c__Bacilli; o__Bacillales; f__Bacillaceae; g__Bacillus; s__unclassified_Bacillus
ASV_48216	0	0	0	8	11	5	16	7	6	13	1	9	5	7	7	d__Bacteria; p__Proteobacteria; c__Gammaproteobacteria; o__Pseudomonadales; f__Pseudomonadaceae; g__Pseudomonas; s__unclassified_Pseudomonas
ASV_53961	0	0	0	7	2	9	0	11	0	11	4	17	0	12	17	d__Bacteria; p__Proteobacteria; c__Gammaproteobacteria; o__Betaproteobacteriales; f__Rhodocyclaceae; g__unclassified_Rhodocyclaceae; s__unclassified_Rhodocyclaceae
ASV_7531	0	0	0	0	38	0	0	0	54	11	0	0	0	0	0	d__Bacteria; p__Proteobacteria; c__Alphaproteobacteria; o__Caulobacterales; f__Caulobacteraceae; g__Asticcacaulis; s__unclassified_Asticcacaulis
ASV_46479	0	0	0	3	13	5	3	0	5	15	6	8	0	2	0	d__Bacteria; p__Proteobacteria; c__Alphaproteobacteria; o__Rhizobiales; f__Devosiaceae; g__Devosia; s__unclassified_Devosia
ASV_53892	0	0	0	15	10	0	0	16	0	6	9	11	30	0	7	d__Bacteria; p__Proteobacteria; c__Alphaproteobacteria; o__Rhizobiales; f__Xanthobacteraceae; g__Rhodoplanes; s__unclassified_Rhodoplanes
ASV_36885	0	0	0	0	0	0	0	0	0	0	12	0	0	0	23	d__Bacteria; p__Proteobacteria; c__Alphaproteobacteria; o__Rhizobiales; f__Rhizobiaceae; g__Ensifer; s__unclassified_Ensifer
ASV_44509	0	0	0	17	4	9	5	3	0	3	0	12	7	1	13	d__Bacteria; p__Proteobacteria; c__Gammaproteobacteria; o__Betaproteobacteriales; f__Rhodocyclaceae; g__Azoarcus; s__unclassified_Azoarcus
ASV_4833	0	0	0	13	16	4	9	10	0	0	0	0	0	15	12	d__Bacteria; p__Verrucomicrobia; c__Verrucomicrobiae; o__Verrucomicrobiales; f__Rubritaleaceae; g__Luteolibacter; s__unclassified_Luteolibacter
ASV_34585	30	0	32	0	0	0	0	0	0	0	0	0	0	0	13	d__Bacteria; p__Actinobacteria; c__Acidimicrobiia; o__Microtrichales; f__Ilumatobacteraceae; g__Ilumatobacter; s__uncultured_bacterium
ASV_43013	24	0	50	0	0	0	0	0	0	0	0	0	0	0	0	d__Bacteria; p__Cyanobacteria; c__Oxyphotobacteria; o__Nostocales; f__Coleofasciculaceae; g__Microcoleus_Es-Yyy1400; s__unclassified_Microcoleus_Es-Yyy1400
ASV_3743	12	0	12	7	0	6	1	0	0	5	24	1	0	0	0	d__Bacteria; p__Proteobacteria; c__Alphaproteobacteria; o__Rhizobiales; f__Amb-16S-1323; g__Amb-16S-1323; s__uncultured_bacterium
ASV_37028	21	43	17	0	0	0	0	0	0	0	0	0	0	0	0	d__Bacteria; p__Proteobacteria; c__Alphaproteobacteria; o__Rhodobacterales; f__Rhodobacteraceae; g__Tropicimonas; s__uncultured_organism
ASV_52282	15	11	13	18	3	3	0	0	3	3	0	9	0	4	9	d__Bacteria; p__Rokubacteria; c__NC10; o__Rokubacteriales; f__Rokubacteriales; g__Rokubacteriales; s__uncultured_bacterium
ASV_11717	0	7	0	21	0	4	0	0	0	0	0	11	0	20	8	d__Bacteria; p__Proteobacteria; c__Gammaproteobacteria; o__Pseudomonadales; f__Pseudomonadaceae; g__Pseudomonas; s__unclassified_Pseudomonas
ASV_24602	0	0	0	0	0	14	0	14	12	0	12	17	20	3	0	d__Bacteria; p__Firmicutes; c__Bacilli; o__Bacillales; f__Bacillaceae; g__Bacillus; s__unclassified_Bacillus
ASV_55616	0	0	0	7	5	11	0	8	7	3	28	11	5	1	1	d__Bacteria; p__Firmicutes; c__Bacilli; o__Bacillales; f__Bacillaceae; g__Bacillus; s__unclassified_Bacillus
ASV_14464	0	0	0	27	7	0	10	9	1	5	4	0	2	13	7	d__Bacteria; p__Firmicutes; c__Bacilli; o__Bacillales; f__Bacillaceae; g__Bacillus; s__unclassified_Bacillus
ASV_17621	0	0	0	5	0	6	3	7	0	22	1	8	9	0	14	d__Bacteria; p__Acidobacteria; c__Blastocatellia_(Subgroup_4); o__Blastocatellales; f__Blastocatellaceae; g__Stenotrophobacter; s__unclassified_Stenotrophobacter
ASV_58981	0	0	0	4	12	5	6	5	13	15	6	4	0	6	8	d__Bacteria; p__Proteobacteria; c__Alphaproteobacteria; o__Rhizobiales; f__Rhizobiaceae; g__Phyllobacterium; s__unclassified_Phyllobacterium
ASV_32667	0	0	0	13	13	6	9	6	7	10	8	7	13	7	11	d__Bacteria; p__Proteobacteria; c__Alphaproteobacteria; o__Rhizobiales; f__Rhizobiaceae; g__Ensifer; s__unclassified_Ensifer
ASV_56294	0	0	0	0	6	1	3	0	7	0	0	19	16	14	0	d__Bacteria; p__Proteobacteria; c__Gammaproteobacteria; o__Pseudomonadales; f__Pseudomonadaceae; g__Pseudomonas; s__unclassified_Pseudomonas
ASV_21362	0	0	0	3	0	0	4	0	2	0	0	23	28	9	11	d__Bacteria; p__Proteobacteria; c__Gammaproteobacteria; o__Pseudomonadales; f__Pseudomonadaceae; g__Pseudomonas; s__unclassified_Pseudomonas
ASV_10690	18	0	19	11	5	16	0	0	0	0	0	6	0	4	4	d__Bacteria; p__Gemmatimonadetes; c__BD2-11_terrestrial_group; o__BD2-11_terrestrial_group; f__BD2-11_terrestrial_group; g__BD2-11_terrestrial_group; s__uncultured_bacterium
ASV_4145	10	27	10	2	0	3	0	5	0	0	4	5	0	7	0	d__Bacteria; p__Proteobacteria; c__Alphaproteobacteria; o__Rhodobacterales; f__Rhodobacteraceae; g__Maribius; s__unclassified_Maribius
ASV_58235	0	3	20	2	4	10	1	5	5	17	5	2	2	1	2	d__Bacteria; p__Chloroflexi; c__Chloroflexia; o__Chloroflexales; f__Chloroflexaceae; g__Chloronema; s__uncultured_bacterium
ASV_22800	0	12	0	17	0	0	0	0	9	0	9	0	0	0	10	d__Bacteria; p__Actinobacteria; c__Acidimicrobiia; o__Microtrichales; f__uncultured; g__uncultured; s__unclassified_uncultured
ASV_11656	0	0	0	0	41	3	4	4	24	0	0	0	0	0	0	d__Bacteria; p__Firmicutes; c__Bacilli; o__Bacillales; f__Bacillaceae; g__Bacillus; s__unclassified_Bacillus
ASV_45830	0	0	0	0	28	0	0	18	0	18	0	0	0	8	0	d__Bacteria; p__Actinobacteria; c__Actinobacteria; o__Frankiales; f__uncultured; g__uncultured; s__unclassified_uncultured
ASV_29968	0	0	0	10	25	0	15	0	0	42	0	0	0	0	0	d__Bacteria; p__Actinobacteria; c__Actinobacteria; o__Micromonosporales; f__Micromonosporaceae; g__unclassified_Micromonosporaceae; s__unclassified_Micromonosporaceae
ASV_13752	15	7	4	5	0	7	0	10	0	6	8	13	0	10	2	d__Bacteria; p__Chloroflexi; c__Anaerolineae; o__SBR1031; f__A4b; g__A4b; s__uncultured_bacterium
ASV_28733	5	0	6	2	4	0	8	10	0	12	6	6	0	6	9	d__Bacteria; p__Chloroflexi; c__Anaerolineae; o__Anaerolineales; f__Anaerolineaceae; g__uncultured; s__unclassified_uncultured
ASV_43920	0	0	1	11	3	3	5	10	6	2	1	3	17	2	9	d__Bacteria; p__Proteobacteria; c__Gammaproteobacteria; o__Pseudomonadales; f__Pseudomonadaceae; g__Pseudomonas; s__unclassified_Pseudomonas
ASV_2179	0	0	0	0	5	5	0	0	12	0	0	16	17	0	6	d__Bacteria; p__Proteobacteria; c__Gammaproteobacteria; o__Pseudomonadales; f__Pseudomonadaceae; g__Pseudomonas; s__unclassified_Pseudomonas
ASV_43940	0	0	0	11	0	8	7	0	18	0	30	5	0	0	3	d__Bacteria; p__Proteobacteria; c__Alphaproteobacteria; o__Rhizobiales; f__Rhizobiaceae; g__unclassified_Rhizobiaceae; s__unclassified_Rhizobiaceae
ASV_51019	0	0	0	0	15	4	8	0	28	4	11	0	0	0	0	d__Bacteria; p__Actinobacteria; c__Thermoleophilia; o__Solirubrobacterales; f__67-14; g__67-14; s__unclassified_67-14
ASV_5536	20	8	14	12	0	5	3	2	0	10	7	4	0	0	0	d__Bacteria; p__Actinobacteria; c__Actinobacteria; o__Corynebacteriales; f__Mycobacteriaceae; g__Mycobacterium; s__unclassified_Mycobacterium
ASV_6492	0	15	14	17	0	8	0	0	0	0	0	6	0	0	11	d__Bacteria; p__Actinobacteria; c__Actinobacteria; o__Frankiales; f__uncultured; g__uncultured; s__unclassified_uncultured
ASV_26276	0	1	0	8	7	5	12	8	10	10	4	8	5	15	10	d__Bacteria; p__Proteobacteria; c__Alphaproteobacteria; o__Rhizobiales; f__Rhizobiaceae; g__[Rhizobium]_sphaerophysae_group; s__unclassified_[Rhizobium]_sphaerophysae_group
ASV_49172	0	0	0	12	0	7	0	9	0	1	6	0	0	0	1	d__Bacteria; p__Proteobacteria; c__Alphaproteobacteria; o__Rhizobiales; f__Rhizobiaceae; g__uncultured; s__unclassified_uncultured
ASV_9249	0	0	0	0	0	15	0	0	0	0	24	5	0	0	5	d__Bacteria; p__Proteobacteria; c__Gammaproteobacteria; o__Pseudomonadales; f__Pseudomonadaceae; g__Azotobacter; s__unclassified_Azotobacter
ASV_20238	0	0	0	20	1	3	14	0	0	0	1	12	9	12	7	d__Bacteria; p__Proteobacteria; c__Gammaproteobacteria; o__unclassified_Gammaproteobacteria; f__unclassified_Gammaproteobacteria; g__unclassified_Gammaproteobacteria; s__unclassified_Gammaproteobacteria
ASV_54365	10	0	15	5	0	3	0	9	10	0	0	7	18	7	8	d__Bacteria; p__Firmicutes; c__Bacilli; o__Lactobacillales; f__Lactobacillaceae; g__Lactobacillus; s__unclassified_Lactobacillus
ASV_25073	0	0	0	16	0	6	7	0	0	0	0	2	4	23	0	d__Bacteria; p__Actinobacteria; c__Actinobacteria; o__Corynebacteriales; f__Mycobacteriaceae; g__Mycobacterium; s__unclassified_Mycobacterium
ASV_11441	14	3	0	8	0	9	8	12	1	19	5	5	0	0	5	d__Bacteria; p__Acidobacteria; c__Blastocatellia_(Subgroup_4); o__Blastocatellales; f__Blastocatellaceae; g__unclassified_Blastocatellaceae; s__unclassified_Blastocatellaceae
ASV_54014	5	0	0	19	5	7	4	13	0	16	0	4	0	9	0	d__Bacteria; p__Proteobacteria; c__Gammaproteobacteria; o__Betaproteobacteriales; f__Nitrosomonadaceae; g__Ellin6067; s__unclassified_Ellin6067
ASV_35767	8	17	20	14	9	2	0	0	0	0	0	7	0	9	3	d__Bacteria; p__Planctomycetes; c__Phycisphaerae; o__Phycisphaerales; f__Phycisphaeraceae; g__AKYG587; s__uncultured_bacterium
ASV_52560	3	20	19	7	13	3	0	0	2	9	0	4	0	0	0	d__Bacteria; p__Proteobacteria; c__Alphaproteobacteria; o__Rhodovibrionales; f__Kiloniellaceae; g__Pelagibius; s__unclassified_Pelagibius
ASV_18633	0	0	6	6	10	9	0	15	3	3	21	5	5	7	0	d__Bacteria; p__Firmicutes; c__Bacilli; o__Bacillales; f__Bacillaceae; g__Bacillus; s__unclassified_Bacillus
ASV_1180	0	0	0	24	0	0	1	2	0	11	0	0	0	13	18	d__Bacteria; p__Proteobacteria; c__Gammaproteobacteria; o__Xanthomonadales; f__Xanthomonadaceae; g__Pseudoxanthomonas; s__unclassified_Pseudoxanthomonas
ASV_49987	0	0	0	2	9	4	5	5	10	9	5	3	8	9	2	d__Bacteria; p__Proteobacteria; c__Gammaproteobacteria; o__Pseudomonadales; f__Pseudomonadaceae; g__Pseudomonas; s__unclassified_Pseudomonas
ASV_28158	0	0	0	0	4	4	10	11	7	1	0	17	0	20	8	d__Bacteria; p__Proteobacteria; c__Gammaproteobacteria; o__Alteromonadales; f__Colwelliaceae; g__uncultured; s__Spumella-like_flagellate
ASV_48606	0	0	0	0	33	0	0	0	48	0	0	0	0	0	0	d__Bacteria; p__Proteobacteria; c__Alphaproteobacteria; o__Sphingomonadales; f__Sphingomonadaceae; g__unclassified_Sphingomonadaceae; s__unclassified_Sphingomonadaceae
ASV_41518	0	0	0	0	0	0	0	0	22	0	0	14	25	0	0	d__Bacteria; p__Proteobacteria; c__Gammaproteobacteria; o__Pseudomonadales; f__Pseudomonadaceae; g__Pseudomonas; s__unclassified_Pseudomonas
ASV_39614	0	0	0	19	0	10	0	5	15	0	0	32	45	8	0	d__Bacteria; p__Proteobacteria; c__Gammaproteobacteria; o__Pseudomonadales; f__Pseudomonadaceae; g__Pseudomonas; s__unclassified_Pseudomonas
ASV_29676	3	9	5	0	0	11	0	0	6	0	0	17	20	0	0	d__Bacteria; p__Patescibacteria; c__WWE3; o__WWE3; f__WWE3; g__WWE3; s__bacterium_enrichment
ASV_8963	33	28	11	5	0	4	0	14	0	0	0	0	0	2	4	d__Bacteria; p__Proteobacteria; c__Alphaproteobacteria; o__Sphingomonadales; f__Sphingomonadaceae; g__Sphingomonas; s__unclassified_Sphingomonas
ASV_3844	0	12	3	7	0	11	7	4	5	6	0	2	5	0	0	d__Bacteria; p__Acidobacteria; c__Subgroup_6; o__Subgroup_6; f__Subgroup_6; g__Subgroup_6; s__unclassified_Subgroup_6
ASV_7825	0	0	0	0	14	2	3	5	25	8	18	2	0	0	0	d__Bacteria; p__Proteobacteria; c__Alphaproteobacteria; o__Rhizobiales; f__Rhizobiaceae; g__Mesorhizobium; s__unclassified_Mesorhizobium
ASV_5066	0	0	0	9	2	10	7	3	0	6	2	6	6	6	11	d__Bacteria; p__Proteobacteria; c__Alphaproteobacteria; o__Rhizobiales; f__Rhizobiaceae; g__unclassified_Rhizobiaceae; s__unclassified_Rhizobiaceae
ASV_34823	0	0	0	3	7	6	3	1	0	18	13	2	0	10	10	d__Bacteria; p__Actinobacteria; c__Actinobacteria; o__Streptomycetales; f__Streptomycetaceae; g__Streptomyces; s__unclassified_Streptomyces
ASV_27222	0	0	0	8	0	0	0	0	0	14	0	26	7	0	6	d__Bacteria; p__Proteobacteria; c__Gammaproteobacteria; o__Pseudomonadales; f__Pseudomonadaceae; g__Pseudomonas; s__unclassified_Pseudomonas
ASV_29311	0	10	0	36	0	0	0	0	0	0	0	0	0	0	25	d__Bacteria; p__Acidobacteria; c__Blastocatellia_(Subgroup_4); o__Blastocatellales; f__Blastocatellaceae; g__unclassified_Blastocatellaceae; s__unclassified_Blastocatellaceae
ASV_42228	20	5	0	0	0	17	17	9	4	18	0	9	0	0	13	d__Bacteria; p__Proteobacteria; c__Alphaproteobacteria; o__Rhodobacterales; f__Rhodobacteraceae; g__uncultured; s__uncultured_organism
ASV_34846	1	0	0	15	3	1	4	11	6	9	0	7	10	5	8	d__Bacteria; p__Proteobacteria; c__Gammaproteobacteria; o__Pseudomonadales; f__Pseudomonadaceae; g__Pseudomonas; s__unclassified_Pseudomonas
ASV_7791	0	0	0	2	4	16	0	6	0	0	11	4	14	0	2	d__Bacteria; p__Firmicutes; c__Bacilli; o__Bacillales; f__Bacillaceae; g__Bacillus; s__unclassified_Bacillus
ASV_3531	0	0	0	5	7	3	4	1	5	2	1	6	4	2	2	d__Bacteria; p__Proteobacteria; c__Alphaproteobacteria; o__Rhizobiales; f__Rhizobiaceae; g__unclassified_Rhizobiaceae; s__unclassified_Rhizobiaceae
ASV_6123	0	0	0	4	20	0	11	12	9	14	0	0	0	14	9	d__Bacteria; p__Actinobacteria; c__Actinobacteria; o__Propionibacteriales; f__Nocardioidaceae; g__Nocardioides; s__unclassified_Nocardioides
ASV_57999	0	0	0	4	9	7	9	0	2	0	4	16	7	10	6	d__Bacteria; p__Proteobacteria; c__Alphaproteobacteria; o__Rhizobiales; f__Devosiaceae; g__Devosia; s__unclassified_Devosia
ASV_14956	0	0	0	4	4	9	0	0	0	9	20	9	6	0	7	d__Bacteria; p__Proteobacteria; c__Alphaproteobacteria; o__Rhizobiales; f__Rhizobiales_Incertae_Sedis; g__Nordella; s__bacterium_enrichment
ASV_46561	11	15	15	7	0	10	11	0	0	0	9	0	0	0	0	d__Bacteria; p__Chloroflexi; c__Anaerolineae; o__SBR1031; f__A4b; g__A4b; s__uncultured_organism
ASV_48260	0	0	0	7	5	0	3	3	4	7	3	0	4	5	1	d__Bacteria; p__Actinobacteria; c__Actinobacteria; o__Propionibacteriales; f__Nocardioidaceae; g__Aeromicrobium; s__unclassified_Aeromicrobium
ASV_33527	0	0	0	5	8	12	2	8	5	7	9	6	7	3	9	d__Bacteria; p__Proteobacteria; c__Alphaproteobacteria; o__Rhizobiales; f__Rhizobiaceae; g__Aminobacter; s__unclassified_Aminobacter
ASV_15632	0	0	0	6	13	0	5	2	11	15	0	5	11	8	9	d__Bacteria; p__Proteobacteria; c__Gammaproteobacteria; o__Xanthomonadales; f__Xanthomonadaceae; g__unclassified_Xanthomonadaceae; s__unclassified_Xanthomonadaceae
ASV_29156	16	29	27	0	0	6	2	0	13	4	0	0	0	0	6	d__Bacteria; p__Proteobacteria; c__Alphaproteobacteria; o__Tistrellales; f__Geminicoccaceae; g__uncultured; s__uncultured_bacterium
ASV_38763	3	1	0	12	0	3	8	4	0	0	0	12	0	0	2	d__Bacteria; p__Proteobacteria; c__Alphaproteobacteria; o__Tistrellales; f__Geminicoccaceae; g__uncultured; s__uncultured_bacterium
ASV_25821	21	17	19	0	0	0	0	0	0	0	0	0	0	0	0	d__Bacteria; p__Actinobacteria; c__Acidimicrobiia; o__uncultured; f__uncultured; g__uncultured; s__uncultured_Acidimicrobidae
ASV_18127	0	0	0	1	16	9	0	10	5	0	15	5	7	0	0	d__Bacteria; p__Firmicutes; c__Bacilli; o__Bacillales; f__Bacillaceae; g__Bacillus; s__unclassified_Bacillus
ASV_1081	5	0	0	5	6	0	8	5	0	12	0	0	0	19	12	d__Bacteria; p__Actinobacteria; c__Acidimicrobiia; o__IMCC26256; f__IMCC26256; g__IMCC26256; s__uncultured_actinobacterium
ASV_34856	0	0	0	4	4	4	4	15	0	9	6	5	10	3	2	d__Bacteria; p__Actinobacteria; c__Actinobacteria; o__Streptomycetales; f__Streptomycetaceae; g__Streptomyces; s__unclassified_Streptomyces
ASV_7918	0	0	0	6	9	5	10	10	12	14	0	5	1	7	7	d__Bacteria; p__Proteobacteria; c__Alphaproteobacteria; o__Rhizobiales; f__Rhizobiaceae; g__[Rhizobium]_sphaerophysae_group; s__unclassified_[Rhizobium]_sphaerophysae_group
ASV_38342	34	0	37	20	0	0	0	0	0	0	7	0	0	0	0	d__Bacteria; p__Actinobacteria; c__Actinobacteria; o__Micrococcales; f__Promicromonosporaceae; g__Promicromonospora; s__unclassified_Promicromonospora
ASV_29108	5	0	0	11	0	3	0	10	0	0	3	0	0	0	12	d__Bacteria; p__Proteobacteria; c__Alphaproteobacteria; o__Rhizobiales; f__Hyphomicrobiaceae; g__Pedomicrobium; s__unclassified_Pedomicrobium
ASV_3257	0	0	2	9	13	2	6	4	10	9	7	3	6	0	5	d__Bacteria; p__Proteobacteria; c__Alphaproteobacteria; o__Rhizobiales; f__Rhizobiaceae; g__unclassified_Rhizobiaceae; s__unclassified_Rhizobiaceae
ASV_52137	13	14	14	6	0	6	5	0	0	0	0	3	0	4	0	d__Bacteria; p__Proteobacteria; c__Gammaproteobacteria; o__Cellvibrionales; f__Porticoccaceae; g__C1-B045; s__uncultured_Marinobacter
ASV_45512	31	36	13	0	0	0	0	0	0	0	0	0	0	0	0	d__Bacteria; p__Proteobacteria; c__Alphaproteobacteria; o__Tistrellales; f__Geminicoccaceae; g__uncultured; s__unclassified_uncultured
ASV_7536	29	24	39	0	0	0	0	0	0	0	0	0	0	0	0	d__Bacteria; p__Cyanobacteria; c__Oxyphotobacteria; o__Phormidesmiales; f__Nodosilineaceae; g__Nodosilinea_PCC-7104; s__unclassified_Nodosilinea_PCC-7104
ASV_20570	0	0	0	29	0	4	0	6	0	0	0	0	0	0	22	d__Bacteria; p__Firmicutes; c__Bacilli; o__Bacillales; f__Bacillaceae; g__Bacillus; s__Bacillus_subterraneus
ASV_29043	0	0	0	8	4	3	3	8	5	8	3	2	7	0	0	d__Bacteria; p__Firmicutes; c__Bacilli; o__Bacillales; f__Bacillaceae; g__Bacillus; s__unclassified_Bacillus
ASV_44485	0	0	0	0	0	9	0	6	5	0	11	20	3	0	0	d__Bacteria; p__Firmicutes; c__Bacilli; o__Bacillales; f__Bacillaceae; g__Bacillus; s__unclassified_Bacillus
ASV_35298	0	0	0	5	3	11	1	8	12	2	20	1	8	0	0	d__Bacteria; p__Firmicutes; c__Bacilli; o__Bacillales; f__Bacillaceae; g__Bacillus; s__unclassified_Bacillus
ASV_24142	0	0	0	3	2	17	0	7	0	0	20	8	11	1	0	d__Bacteria; p__Firmicutes; c__Bacilli; o__Bacillales; f__Bacillaceae; g__Bacillus; s__unclassified_Bacillus
ASV_22019	0	0	0	0	5	0	9	15	0	6	0	0	0	0	21	d__Bacteria; p__Actinobacteria; c__Actinobacteria; o__Pseudonocardiales; f__Pseudonocardiaceae; g__Pseudonocardia; s__uncultured_Pseudonocardia
ASV_27523	0	0	0	8	11	0	10	1	13	5	0	6	7	6	1	d__Bacteria; p__Proteobacteria; c__Gammaproteobacteria; o__Pseudomonadales; f__Pseudomonadaceae; g__Pseudomonas; s__unclassified_Pseudomonas
ASV_19753	0	0	0	8	7	2	4	5	9	2	0	3	2	4	5	d__Bacteria; p__Proteobacteria; c__Gammaproteobacteria; o__Pseudomonadales; f__Pseudomonadaceae; g__Pseudomonas; s__unclassified_Pseudomonas
ASV_3925	0	0	0	2	0	0	12	24	9	14	0	0	0	0	7	d__Bacteria; p__Proteobacteria; c__Gammaproteobacteria; o__Betaproteobacteriales; f__Burkholderiaceae; g__unclassified_Burkholderiaceae; s__unclassified_Burkholderiaceae
ASV_25954	0	0	0	0	0	0	0	0	46	0	0	0	0	0	0	d__Bacteria; p__Proteobacteria; c__Gammaproteobacteria; o__Pseudomonadales; f__Pseudomonadaceae; g__Pseudomonas; s__unclassified_Pseudomonas
ASV_33881	0	0	0	11	0	0	11	0	0	0	0	18	9	5	12	d__Bacteria; p__Proteobacteria; c__Gammaproteobacteria; o__Pseudomonadales; f__Pseudomonadaceae; g__Pseudomonas; s__unclassified_Pseudomonas
ASV_10636	14	18	11	17	0	0	0	0	0	0	0	0	0	0	8	d__Bacteria; p__Actinobacteria; c__Actinobacteria; o__Streptomycetales; f__Streptomycetaceae; g__Streptomyces; s__unclassified_Streptomyces
ASV_44264	17	10	23	13	0	8	0	0	0	0	16	0	0	0	0	d__Bacteria; p__Actinobacteria; c__Thermoleophilia; o__Gaiellales; f__Gaiellaceae; g__Gaiella; s__uncultured_bacterium
ASV_26819	30	23	0	0	0	0	0	0	0	0	0	0	0	3	0	d__Bacteria; p__Gemmatimonadetes; c__S0134_terrestrial_group; o__S0134_terrestrial_group; f__S0134_terrestrial_group; g__S0134_terrestrial_group; s__uncultured_bacterium
ASV_57447	0	8	4	11	4	4	7	0	0	0	0	2	0	9	9	d__Bacteria; p__Gemmatimonadetes; c__Gemmatimonadetes; o__Gemmatimonadales; f__Gemmatimonadaceae; g__uncultured; s__uncultured_Gemmatimonadaceae
ASV_2794	0	0	0	5	8	3	4	3	7	13	5	1	1	3	1	d__Bacteria; p__Actinobacteria; c__Actinobacteria; o__Streptomycetales; f__Streptomycetaceae; g__unclassified_Streptomycetaceae; s__unclassified_Streptomycetaceae
ASV_57680	0	0	0	0	6	10	8	14	2	7	11	6	8	0	0	d__Bacteria; p__Actinobacteria; c__Actinobacteria; o__Micrococcales; f__Microbacteriaceae; g__Microbacterium; s__unclassified_Microbacterium
ASV_56664	0	0	0	11	4	7	4	1	4	10	1	9	12	2	9	d__Bacteria; p__Actinobacteria; c__Actinobacteria; o__Propionibacteriales; f__Nocardioidaceae; g__Aeromicrobium; s__unclassified_Aeromicrobium
ASV_34884	0	0	0	53	0	0	5	16	0	0	0	0	0	0	0	d__Bacteria; p__Proteobacteria; c__Gammaproteobacteria; o__Pseudomonadales; f__Pseudomonadaceae; g__Pseudomonas; s__Pseudomonas_linyingensis
ASV_5733	0	0	0	0	0	0	15	0	0	0	0	0	0	10	22	d__Bacteria; p__Proteobacteria; c__Gammaproteobacteria; o__Pseudomonadales; f__Pseudomonadaceae; g__Pseudomonas; s__unclassified_Pseudomonas
ASV_12878	0	0	0	42	0	0	0	0	0	0	0	0	0	0	0	d__Bacteria; p__unclassified_Bacteria; c__unclassified_Bacteria; o__unclassified_Bacteria; f__unclassified_Bacteria; g__unclassified_Bacteria; s__unclassified_Bacteria
ASV_12881	0	0	0	0	47	0	0	0	0	0	0	0	0	0	0	d__Bacteria; p__Proteobacteria; c__Gammaproteobacteria; o__Pseudomonadales; f__Pseudomonadaceae; g__Pseudomonas; s__unclassified_Pseudomonas
ASV_18991	15	28	23	3	1	3	0	3	1	8	1	1	8	1	1	d__Bacteria; p__Actinobacteria; c__Actinobacteria; o__Kineosporiales; f__Kineosporiaceae; g__unclassified_Kineosporiaceae; s__unclassified_Kineosporiaceae
ASV_48289	54	19	52	0	0	0	0	0	0	0	0	0	0	0	0	d__Bacteria; p__Proteobacteria; c__Alphaproteobacteria; o__Rhodobacterales; f__Rhodobacteraceae; g__Seohaeicola; s__unclassified_Seohaeicola
ASV_38642	7	9	15	19	0	10	9	2	0	5	2	0	0	6	10	d__Bacteria; p__Actinobacteria; c__Thermoleophilia; o__Solirubrobacterales; f__67-14; g__67-14; s__uncultured_bacterium
ASV_54499	0	0	1	9	2	1	5	10	7	4	4	7	8	15	4	d__Bacteria; p__Proteobacteria; c__Alphaproteobacteria; o__Rhizobiales; f__Rhizobiaceae; g__unclassified_Rhizobiaceae; s__unclassified_Rhizobiaceae
ASV_14292	0	0	0	8	5	3	12	6	7	9	4	2	5	3	4	d__Bacteria; p__Proteobacteria; c__Alphaproteobacteria; o__Rhizobiales; f__unclassified_Rhizobiales; g__unclassified_Rhizobiales; s__unclassified_Rhizobiales
ASV_53429	0	0	0	0	0	0	0	40	0	0	0	0	0	24	16	d__Bacteria; p__Proteobacteria; c__Alphaproteobacteria; o__Rhizobiales; f__Rhizobiaceae; g__unclassified_Rhizobiaceae; s__unclassified_Rhizobiaceae
ASV_36266	0	0	0	0	19	0	0	0	26	13	0	0	0	0	0	d__Bacteria; p__Proteobacteria; c__Alphaproteobacteria; o__Rhizobiales; f__Rhizobiaceae; g__Allorhizobium-Neorhizobium-Pararhizobium-Rhizobium; s__unclassified_Allorhizobium-Neorhizobium-Pararhizobium-Rhizobium
ASV_27285	0	0	0	6	0	7	0	0	0	0	13	8	5	0	9	d__Bacteria; p__Proteobacteria; c__Alphaproteobacteria; o__Rhodobacterales; f__Rhodobacteraceae; g__unclassified_Rhodobacteraceae; s__unclassified_Rhodobacteraceae
ASV_13644	0	0	0	0	0	0	19	0	0	0	0	0	0	23	24	d__Bacteria; p__Actinobacteria; c__Actinobacteria; o__Micrococcales; f__Microbacteriaceae; g__Microbacterium; s__unclassified_Microbacterium
ASV_4826	11	24	18	7	3	5	0	2	10	4	0	0	0	2	0	d__Bacteria; p__Verrucomicrobia; c__Verrucomicrobiae; o__Chthoniobacterales; f__Chthoniobacteraceae; g__Chthoniobacter; s__uncultured_bacterium
ASV_42624	23	23	30	0	0	0	0	0	0	0	0	0	0	0	0	d__Bacteria; p__Bacteroidetes; c__Rhodothermia; o__Rhodothermales; f__Rhodothermaceae; g__unclassified_Rhodothermaceae; s__unclassified_Rhodothermaceae
ASV_12108	0	0	0	9	0	4	0	6	0	9	0	2	0	3	4	d__Bacteria; p__Proteobacteria; c__Alphaproteobacteria; o__Rhizobiales; f__Rhizobiaceae; g__uncultured; s__unclassified_uncultured
ASV_11793	0	0	0	0	31	0	0	27	0	0	0	0	14	0	0	d__Bacteria; p__Actinobacteria; c__Actinobacteria; o__Propionibacteriales; f__Nocardioidaceae; g__Aeromicrobium; s__unclassified_Aeromicrobium
ASV_49417	0	0	0	0	0	6	0	5	0	0	9	17	0	0	0	d__Bacteria; p__Actinobacteria; c__Actinobacteria; o__Micrococcales; f__Microbacteriaceae; g__Microbacterium; s__unclassified_Microbacterium
ASV_21296	0	0	0	1	5	2	1	12	5	12	15	9	6	1	0	d__Bacteria; p__Actinobacteria; c__Actinobacteria; o__Propionibacteriales; f__Nocardioidaceae; g__Aeromicrobium; s__uncultured_bacterium
ASV_22150	0	0	0	0	21	0	0	35	18	0	4	0	0	0	0	d__Bacteria; p__Proteobacteria; c__Alphaproteobacteria; o__Rhizobiales; f__Rhizobiaceae; g__Allorhizobium-Neorhizobium-Pararhizobium-Rhizobium; s__unclassified_Allorhizobium-Neorhizobium-Pararhizobium-Rhizobium
ASV_30099	0	0	0	17	0	18	5	3	0	6	25	0	0	0	0	d__Bacteria; p__Firmicutes; c__Bacilli; o__Bacillales; f__Bacillaceae; g__Bacillus; s__unclassified_Bacillus
ASV_17242	10	12	38	11	0	0	6	4	7	0	0	0	0	0	4	d__Bacteria; p__Bacteroidetes; c__Bacteroidia; o__Flavobacteriales; f__Flavobacteriaceae; g__Zeaxanthinibacter; s__uncultured_bacterium
ASV_23864	9	10	10	13	4	0	3	0	0	12	0	0	0	0	12	d__Bacteria; p__Actinobacteria; c__MB-A2-108; o__MB-A2-108; f__MB-A2-108; g__MB-A2-108; s__uncultured_actinobacterium
ASV_8740	16	0	0	0	0	0	4	6	0	0	0	0	24	0	0	d__Bacteria; p__Chloroflexi; c__Anaerolineae; o__SBR1031; f__A4b; g__A4b; s__unclassified_A4b
ASV_25805	33	39	39	0	0	0	0	0	0	0	0	0	0	0	0	d__Bacteria; p__Proteobacteria; c__Alphaproteobacteria; o__Tistrellales; f__Geminicoccaceae; g__uncultured; s__unclassified_uncultured
ASV_59334	0	0	0	0	0	13	0	1	3	0	33	1	0	0	0	d__Bacteria; p__Firmicutes; c__Bacilli; o__Bacillales; f__Bacillaceae; g__Bacillus; s__unclassified_Bacillus
ASV_18023	0	0	0	16	9	15	0	24	7	0	0	0	0	0	0	d__Bacteria; p__Proteobacteria; c__Alphaproteobacteria; o__Sphingomonadales; f__Sphingomonadaceae; g__Novosphingobium; s__metagenome
ASV_42749	0	0	0	9	9	4	6	6	8	3	1	9	6	14	6	d__Bacteria; p__Proteobacteria; c__Gammaproteobacteria; o__Pseudomonadales; f__Pseudomonadaceae; g__Pseudomonas; s__unclassified_Pseudomonas
ASV_20820	0	0	0	0	18	0	0	26	0	0	0	0	0	0	0	d__Bacteria; p__Proteobacteria; c__Alphaproteobacteria; o__Rhizobiales; f__Xanthobacteraceae; g__Pseudolabrys; s__unclassified_Pseudolabrys
ASV_3790	0	0	0	4	12	12	0	0	0	27	5	14	0	0	0	d__Bacteria; p__Bacteroidetes; c__Bacteroidia; o__Cytophagales; f__Microscillaceae; g__uncultured; s__uncultured_Sphingobacteriales
ASV_21275	0	0	0	0	12	11	0	0	0	0	21	0	0	0	0	d__Bacteria; p__Firmicutes; c__Bacilli; o__Bacillales; f__Bacillaceae; g__Bacillus; s__unclassified_Bacillus
ASV_50946	11	0	22	5	0	2	9	0	1	0	0	0	4	0	6	d__Bacteria; p__Planctomycetes; c__Pla3_lineage; o__Pla3_lineage; f__Pla3_lineage; g__Pla3_lineage; s__uncultured_planctomycete
ASV_44471	23	12	23	0	0	3	5	3	0	0	0	0	0	0	4	d__Bacteria; p__Acidobacteria; c__Thermoanaerobaculia; o__Thermoanaerobaculales; f__Thermoanaerobaculaceae; g__Subgroup_10; s__unclassified_Subgroup_10
ASV_22760	23	27	22	0	0	0	0	0	0	0	0	0	0	0	0	d__Bacteria; p__Bacteroidetes; c__Bacteroidia; o__Flavobacteriales; f__Flavobacteriaceae; g__Muricauda; s__unclassified_Muricauda
ASV_41678	7	0	0	6	0	5	7	6	4	8	4	0	0	1	5	d__Bacteria; p__Proteobacteria; c__Deltaproteobacteria; o__Syntrophobacterales; f__Syntrophaceae; g__uncultured; s__uncultured_Myxococcales
ASV_26901	16	16	25	0	3	0	0	3	0	10	1	0	0	0	0	d__Bacteria; p__Proteobacteria; c__Alphaproteobacteria; o__Rhizobiales; f__Rhizobiaceae; g__Allorhizobium-Neorhizobium-Pararhizobium-Rhizobium; s__uncultured_soil
ASV_53868	6	6	0	3	0	3	1	3	0	8	0	4	0	10	5	d__Bacteria; p__Proteobacteria; c__Alphaproteobacteria; o__uncultured; f__uncultured; g__uncultured; s__uncultured_bacterium
ASV_47439	0	15	3	8	0	6	0	5	1	0	4	1	0	0	4	d__Bacteria; p__Armatimonadetes; c__Fimbriimonadia; o__Fimbriimonadales; f__Fimbriimonadales; g__Fimbriimonadales; s__uncultured_bacterium
ASV_45888	0	0	0	16	2	8	0	10	1	6	5	2	6	1	0	d__Bacteria; p__Firmicutes; c__Bacilli; o__Bacillales; f__Bacillaceae; g__Bacillus; s__unclassified_Bacillus
ASV_53865	0	0	0	0	0	0	4	15	0	0	17	0	0	0	9	d__Bacteria; p__Proteobacteria; c__Alphaproteobacteria; o__Sphingomonadales; f__Sphingomonadaceae; g__unclassified_Sphingomonadaceae; s__unclassified_Sphingomonadaceae
ASV_6666	0	0	0	0	9	4	0	7	0	15	0	9	0	0	0	d__Bacteria; p__Proteobacteria; c__Alphaproteobacteria; o__Rhodobacterales; f__Rhodobacteraceae; g__unclassified_Rhodobacteraceae; s__unclassified_Rhodobacteraceae
ASV_57464	0	0	0	3	12	4	6	7	2	15	3	2	2	5	2	d__Bacteria; p__Proteobacteria; c__Alphaproteobacteria; o__Rhodobacterales; f__Rhodobacteraceae; g__unclassified_Rhodobacteraceae; s__unclassified_Rhodobacteraceae
ASV_10884	0	0	0	21	0	2	0	4	0	0	13	4	5	11	7	d__Bacteria; p__Proteobacteria; c__Alphaproteobacteria; o__Tistrellales; f__Geminicoccaceae; g__uncultured; s__uncultured_bacterium
ASV_15217	0	0	0	0	13	10	0	0	0	7	6	0	0	0	0	d__Bacteria; p__Chloroflexi; c__Ktedonobacteria; o__Ktedonobacterales; f__Ktedonobacteraceae; g__Ktedonobacter; s__uncultured_bacterium
ASV_34495	0	0	0	8	0	0	0	0	6	5	1	0	5	4	5	d__Bacteria; p__Proteobacteria; c__Alphaproteobacteria; o__Rhodobacterales; f__Rhodobacteraceae; g__uncultured; s__uncultured_organism
ASV_25644	0	0	0	1	0	6	7	0	0	0	6	11	17	2	8	d__Bacteria; p__Proteobacteria; c__Gammaproteobacteria; o__Enterobacteriales; f__Enterobacteriaceae; g__Serratia; s__unclassified_Serratia
ASV_9223	33	36	23	0	0	1	0	0	0	0	0	0	0	0	0	d__Bacteria; p__Planctomycetes; c__Phycisphaerae; o__Phycisphaerales; f__Phycisphaeraceae; g__SM1A02; s__unclassified_SM1A02
ASV_1635	13	28	7	0	0	4	0	0	0	0	0	5	0	4	0	d__Bacteria; p__Chloroflexi; c__Anaerolineae; o__SBR1031; f__A4b; g__A4b; s__uncultured_organism
ASV_9177	3	1	3	9	3	3	10	7	8	3	0	4	2	5	6	d__Bacteria; p__Proteobacteria; c__Gammaproteobacteria; o__Nitrosococcales; f__Methylophagaceae; g__Methylophaga; s__unclassified_Methylophaga
ASV_48536	3	1	4	5	4	4	9	1	10	6	1	1	9	0	4	d__Bacteria; p__Proteobacteria; c__Gammaproteobacteria; o__Pseudomonadales; f__Pseudomonadaceae; g__Pseudomonas; s__unclassified_Pseudomonas
ASV_24906	8	8	4	1	3	6	7	1	5	0	0	4	3	0	1	d__Bacteria; p__Proteobacteria; c__Gammaproteobacteria; o__Xanthomonadales; f__Xanthomonadaceae; g__Luteimonas; s__uncultured_bacterium
ASV_2956	37	14	40	0	0	0	0	0	0	0	0	0	0	0	0	d__Bacteria; p__Proteobacteria; c__Alphaproteobacteria; o__Rhodobacterales; f__Rhodobacteraceae; g__unclassified_Rhodobacteraceae; s__unclassified_Rhodobacteraceae
ASV_31036	22	26	32	17	0	4	4	0	0	0	0	0	0	3	4	d__Bacteria; p__Gemmatimonadetes; c__S0134_terrestrial_group; o__S0134_terrestrial_group; f__S0134_terrestrial_group; g__S0134_terrestrial_group; s__uncultured_bacterium
ASV_58757	0	0	0	0	30	0	0	0	14	0	0	0	0	0	0	d__Bacteria; p__Actinobacteria; c__Actinobacteria; o__Micromonosporales; f__Micromonosporaceae; g__Rugosimonospora; s__unclassified_Rugosimonospora
ASV_39743	0	0	0	11	7	0	4	5	2	4	3	10	2	15	5	d__Bacteria; p__Proteobacteria; c__Gammaproteobacteria; o__Xanthomonadales; f__Xanthomonadaceae; g__Arenimonas; s__unclassified_Arenimonas
ASV_28599	0	0	0	0	12	5	3	0	4	2	7	0	0	6	0	d__Bacteria; p__Proteobacteria; c__Alphaproteobacteria; o__Caulobacterales; f__Hyphomonadaceae; g__SWB02; s__unclassified_SWB02
ASV_23066	0	0	0	0	0	24	0	0	0	0	32	0	0	0	5	d__Bacteria; p__Actinobacteria; c__Actinobacteria; o__Micrococcales; f__Microbacteriaceae; g__unclassified_Microbacteriaceae; s__unclassified_Microbacteriaceae
ASV_27098	0	0	0	0	0	0	10	0	0	0	0	17	18	10	0	d__Bacteria; p__Proteobacteria; c__Gammaproteobacteria; o__Aeromonadales; f__Aeromonadaceae; g__Zobellella; s__unclassified_Zobellella
ASV_23889	0	0	0	0	0	0	0	0	0	0	0	0	39	0	0	d__Bacteria; p__Proteobacteria; c__Gammaproteobacteria; o__Pseudomonadales; f__Pseudomonadaceae; g__Pseudomonas; s__unclassified_Pseudomonas
ASV_36678	0	0	0	0	0	0	0	0	0	8	0	0	0	38	15	d__Bacteria; p__Proteobacteria; c__Gammaproteobacteria; o__Betaproteobacteriales; f__Burkholderiaceae; g__Hydrogenophaga; s__unclassified_Hydrogenophaga
ASV_8704	0	0	0	0	0	0	32	0	0	0	0	0	0	0	0	d__Bacteria; p__Proteobacteria; c__Gammaproteobacteria; o__Pseudomonadales; f__Pseudomonadaceae; g__Pseudomonas; s__unclassified_Pseudomonas
ASV_29026	18	28	29	0	0	0	0	0	0	0	0	1	0	0	0	d__Bacteria; p__Planctomycetes; c__Phycisphaerae; o__Phycisphaerales; f__Phycisphaeraceae; g__SM1A02; s__Gambierdiscus_polynesiensis
ASV_55131	24	0	9	0	0	0	3	0	0	0	8	11	8	0	7	d__Bacteria; p__Proteobacteria; c__Alphaproteobacteria; o__Rhizobiales; f__Methyloligellaceae; g__Methyloceanibacter; s__uncultured_bacterium
ASV_54579	24	20	20	0	2	0	0	0	0	0	0	0	0	0	0	d__Bacteria; p__Proteobacteria; c__Gammaproteobacteria; o__EPR3968-O8a-Bc78; f__EPR3968-O8a-Bc78; g__EPR3968-O8a-Bc78; s__uncultured_gamma
ASV_47781	33	20	27	0	0	0	0	0	0	0	0	0	0	0	0	d__Bacteria; p__Proteobacteria; c__Alphaproteobacteria; o__Rhodobacterales; f__Rhodobacteraceae; g__Paracoccus; s__unclassified_Paracoccus
ASV_2961	24	18	25	0	0	4	3	0	0	0	0	4	0	0	6	d__Bacteria; p__Acidobacteria; c__Subgroup_6; o__Subgroup_6; f__Subgroup_6; g__Subgroup_6; s__unclassified_Subgroup_6
ASV_55291	14	23	39	0	0	0	0	0	0	0	0	0	0	0	0	d__Bacteria; p__Proteobacteria; c__Alphaproteobacteria; o__Rhizobiales; f__Rhizobiaceae; g__Hoeflea; s__unclassified_Hoeflea
ASV_25102	13	10	0	0	0	0	0	15	0	9	11	0	0	0	0	d__Bacteria; p__Proteobacteria; c__Alphaproteobacteria; o__Rhizobiales; f__Pleomorphomonadaceae; g__Chthonobacter; s__uncultured_organism
ASV_57745	0	0	0	16	3	0	0	13	1	3	10	1	1	0	2	d__Bacteria; p__Firmicutes; c__Bacilli; o__Bacillales; f__Bacillaceae; g__Bacillus; s__unclassified_Bacillus
ASV_29236	0	0	0	5	0	2	3	7	0	12	0	1	0	0	2	d__Bacteria; p__Proteobacteria; c__Alphaproteobacteria; o__Rhizobiales; f__Rhizobiaceae; g__unclassified_Rhizobiaceae; s__unclassified_Rhizobiaceae
ASV_33365	0	0	0	4	4	6	3	8	6	14	8	1	5	1	2	d__Bacteria; p__Actinobacteria; c__Actinobacteria; o__Streptomycetales; f__Streptomycetaceae; g__Streptomyces; s__unclassified_Streptomyces
ASV_35783	0	0	0	4	27	0	7	8	0	14	0	0	0	12	3	d__Bacteria; p__Actinobacteria; c__Actinobacteria; o__Propionibacteriales; f__Nocardioidaceae; g__Aeromicrobium; s__unclassified_Aeromicrobium
ASV_20211	0	0	0	4	7	7	0	3	14	5	3	3	11	0	2	d__Bacteria; p__Firmicutes; c__Bacilli; o__Bacillales; f__unclassified_Bacillales; g__unclassified_Bacillales; s__unclassified_Bacillales
ASV_31154	0	0	0	3	4	1	10	5	5	2	0	9	9	11	9	d__Bacteria; p__Proteobacteria; c__Gammaproteobacteria; o__Alteromonadales; f__Colwelliaceae; g__uncultured; s__Spumella-like_flagellate
ASV_19525	0	0	0	0	9	0	0	0	70	0	0	0	0	0	0	d__Bacteria; p__Actinobacteria; c__Actinobacteria; o__Micrococcales; f__unclassified_Micrococcales; g__unclassified_Micrococcales; s__unclassified_Micrococcales
ASV_37672	0	0	0	0	14	0	0	0	10	24	5	0	0	0	0	d__Bacteria; p__Proteobacteria; c__Alphaproteobacteria; o__Sphingomonadales; f__Sphingomonadaceae; g__Altererythrobacter; s__unclassified_Altererythrobacter
ASV_26189	0	0	0	13	33	0	0	0	0	20	0	0	0	0	0	d__Bacteria; p__Proteobacteria; c__Alphaproteobacteria; o__Rhizobiales; f__Xanthobacteraceae; g__Bradyrhizobium; s__unclassified_Bradyrhizobium
ASV_34364	0	0	0	0	0	26	0	0	0	0	54	0	0	0	0	d__Bacteria; p__Firmicutes; c__Bacilli; o__Bacillales; f__Bacillaceae; g__Bacillus; s__unclassified_Bacillus
ASV_37686	0	0	0	20	11	7	3	0	0	6	11	0	3	0	0	d__Bacteria; p__Actinobacteria; c__Acidimicrobiia; o__IMCC26256; f__IMCC26256; g__IMCC26256; s__uncultured_bacterium
ASV_6354	0	0	0	0	0	0	0	0	0	0	0	0	0	7	20	d__Bacteria; p__Proteobacteria; c__Gammaproteobacteria; o__Pseudomonadales; f__Pseudomonadaceae; g__Pseudomonas; s__unclassified_Pseudomonas
ASV_15783	28	31	18	8	0	0	0	0	0	0	0	0	0	0	0	d__Bacteria; p__Bacteroidetes; c__Rhodothermia; o__Rhodothermales; f__Rhodothermaceae; g__uncultured; s__unclassified_uncultured
ASV_37335	25	14	35	0	0	0	0	0	0	0	0	0	0	0	0	d__Bacteria; p__Actinobacteria; c__Nitriliruptoria; o__Nitriliruptorales; f__Nitriliruptoraceae; g__Nitriliruptoraceae; s__uncultured_bacterium
ASV_49809	27	23	31	0	0	0	0	0	0	0	0	0	0	0	0	d__Bacteria; p__Actinobacteria; c__Actinobacteria; o__Pseudonocardiales; f__Pseudonocardiaceae; g__Pseudonocardia; s__unclassified_Pseudonocardia
ASV_7433	5	0	15	16	2	11	0	19	5	0	6	0	0	3	0	d__Bacteria; p__Proteobacteria; c__Alphaproteobacteria; o__Rhizobiales; f__Xanthobacteraceae; g__uncultured; s__unclassified_uncultured
ASV_59200	12	6	0	0	0	0	6	3	8	0	7	0	7	11	0	d__Bacteria; p__Actinobacteria; c__Thermoleophilia; o__Gaiellales; f__Gaiellaceae; g__Gaiella; s__unclassified_Gaiella
ASV_39070	3	3	0	6	0	4	0	3	0	7	0	0	0	3	6	d__Bacteria; p__Acidobacteria; c__Subgroup_6; o__Subgroup_6; f__Subgroup_6; g__Subgroup_6; s__unclassified_Subgroup_6
ASV_39433	45	11	0	0	0	0	0	0	0	0	0	0	0	0	0	d__Bacteria; p__Cyanobacteria; c__Oxyphotobacteria; o__Nostocales; f__Coleofasciculaceae; g__Microcoleus_Es-Yyy1400; s__unclassified_Microcoleus_Es-Yyy1400
ASV_23208	0	0	11	0	0	10	0	0	13	8	0	0	0	0	5	d__Bacteria; p__Proteobacteria; c__Alphaproteobacteria; o__Tistrellales; f__Geminicoccaceae; g__uncultured; s__uncultured_bacterium
ASV_16410	0	0	0	13	12	2	3	11	2	5	5	5	3	6	1	d__Bacteria; p__Proteobacteria; c__Alphaproteobacteria; o__unclassified_Alphaproteobacteria; f__unclassified_Alphaproteobacteria; g__unclassified_Alphaproteobacteria; s__unclassified_Alphaproteobacteria
ASV_46818	0	0	0	3	1	5	8	4	4	1	0	2	16	6	4	d__Bacteria; p__Proteobacteria; c__Gammaproteobacteria; o__Xanthomonadales; f__Xanthomonadaceae; g__Lysobacter; s__Lysobacter_maris
ASV_11802	0	0	0	4	2	0	4	0	2	0	0	2	0	8	6	d__Bacteria; p__Proteobacteria; c__Gammaproteobacteria; o__Pseudomonadales; f__Pseudomonadaceae; g__Pseudomonas; s__unclassified_Pseudomonas
ASV_49066	0	0	0	0	0	8	0	0	0	0	33	0	14	0	0	d__Bacteria; p__Firmicutes; c__Bacilli; o__Bacillales; f__Bacillaceae; g__Bacillus; s__unclassified_Bacillus
ASV_20177	0	0	0	5	0	0	14	0	0	2	0	11	0	14	12	d__Bacteria; p__Bacteroidetes; c__Bacteroidia; o__Flavobacteriales; f__Flavobacteriaceae; g__Flavobacterium; s__unclassified_Flavobacterium
ASV_17068	10	8	4	0	8	2	0	13	3	11	0	0	0	0	9	d__Bacteria; p__Proteobacteria; c__Gammaproteobacteria; o__Xanthomonadales; f__Rhodanobacteraceae; g__uncultured; s__uncultured_gamma
ASV_17913	8	7	12	9	0	8	5	1	0	0	1	3	5	8	3	d__Bacteria; p__Proteobacteria; c__Gammaproteobacteria; o__Cellvibrionales; f__Microbulbiferaceae; g__Microbulbifer; s__Microbulbifer_okinawensis
ASV_1268	20	23	14	0	5	5	0	0	0	5	13	2	0	0	3	d__Bacteria; p__Proteobacteria; c__Alphaproteobacteria; o__uncultured; f__uncultured; g__uncultured; s__uncultured_Rhizobiales
ASV_52460	24	23	19	4	0	0	0	0	0	3	0	2	0	0	0	d__Bacteria; p__Acidobacteria; c__Subgroup_21; o__Subgroup_21; f__Subgroup_21; g__Subgroup_21; s__uncultured_bacterium
ASV_18528	0	0	0	2	8	3	5	4	5	2	2	3	10	7	0	d__Bacteria; p__Firmicutes; c__Bacilli; o__Bacillales; f__Bacillaceae; g__Bacillus; s__unclassified_Bacillus
ASV_29096	0	0	0	5	8	9	0	10	8	2	4	6	1	2	2	d__Bacteria; p__Firmicutes; c__Bacilli; o__Bacillales; f__Bacillaceae; g__Bacillus; s__unclassified_Bacillus
ASV_49590	0	0	0	0	0	0	0	25	0	0	43	20	0	0	0	d__Bacteria; p__Firmicutes; c__Bacilli; o__Bacillales; f__Bacillaceae; g__Bacillus; s__unclassified_Bacillus
ASV_24577	0	0	0	11	4	4	1	5	7	8	2	7	9	3	2	d__Bacteria; p__Proteobacteria; c__Alphaproteobacteria; o__Rhodobacterales; f__Rhodobacteraceae; g__unclassified_Rhodobacteraceae; s__unclassified_Rhodobacteraceae
ASV_42727	0	0	0	14	7	1	0	0	16	7	0	4	6	0	2	d__Bacteria; p__Proteobacteria; c__Gammaproteobacteria; o__Pseudomonadales; f__Pseudomonadaceae; g__Pseudomonas; s__unclassified_Pseudomonas
ASV_14166	0	0	0	6	0	0	13	0	0	0	0	0	0	29	5	d__Bacteria; p__Proteobacteria; c__Gammaproteobacteria; o__Betaproteobacteriales; f__Burkholderiaceae; g__Piscinibacter; s__unclassified_Piscinibacter
ASV_23457	19	21	12	0	8	3	0	0	2	8	0	0	0	0	12	d__Bacteria; p__Bacteroidetes; c__Bacteroidia; o__Cytophagales; f__Hymenobacteraceae; g__Pontibacter; s__Pontibacter_sp.
ASV_48407	15	10	9	4	0	8	0	0	0	0	4	0	0	0	0	d__Bacteria; p__Chloroflexi; c__KD4-96; o__KD4-96; f__KD4-96; g__KD4-96; s__uncultured_bacterium
ASV_48810	14	39	32	0	0	0	0	0	0	0	0	0	0	0	0	d__Bacteria; p__Chloroflexi; c__Anaerolineae; o__SBR1031; f__A4b; g__A4b; s__uncultured_bacterium
ASV_57275	32	37	27	0	0	0	0	0	0	0	0	0	0	0	0	d__Bacteria; p__Proteobacteria; c__Deltaproteobacteria; o__Myxococcales; f__Nannocystaceae; g__unclassified_Nannocystaceae; s__unclassified_Nannocystaceae
ASV_23985	0	28	0	13	18	0	5	0	0	0	8	0	0	0	6	d__Bacteria; p__Gemmatimonadetes; c__Gemmatimonadetes; o__Gemmatimonadales; f__Gemmatimonadaceae; g__uncultured; s__uncultured_Gemmatimonadales
ASV_52762	14	6	0	8	0	8	1	5	6	0	4	1	0	6	2	d__Bacteria; p__Actinobacteria; c__Actinobacteria; o__Propionibacteriales; f__Nocardioidaceae; g__unclassified_Nocardioidaceae; s__unclassified_Nocardioidaceae
ASV_26344	14	23	24	0	0	0	0	0	0	0	10	6	0	0	0	d__Bacteria; p__Proteobacteria; c__Alphaproteobacteria; o__Rhodobacterales; f__Rhodobacteraceae; g__Amaricoccus; s__metagenome
ASV_44881	15	0	33	19	0	0	0	13	15	18	11	0	0	0	0	d__Bacteria; p__Gemmatimonadetes; c__Gemmatimonadetes; o__Gemmatimonadales; f__Gemmatimonadaceae; g__uncultured; s__unclassified_uncultured
ASV_53028	0	0	0	4	3	0	6	3	4	3	1	5	10	6	3	d__Bacteria; p__Proteobacteria; c__Gammaproteobacteria; o__Pseudomonadales; f__Pseudomonadaceae; g__Pseudomonas; s__unclassified_Pseudomonas
ASV_32440	0	0	0	0	0	6	0	0	7	0	2	11	13	0	0	d__Bacteria; p__Proteobacteria; c__Alphaproteobacteria; o__Sphingomonadales; f__Sphingomonadaceae; g__Novosphingobium; s__metagenome
ASV_38896	0	0	0	9	3	0	9	0	17	6	0	2	6	11	0	d__Bacteria; p__Proteobacteria; c__Gammaproteobacteria; o__Pseudomonadales; f__Pseudomonadaceae; g__Pseudomonas; s__unclassified_Pseudomonas
ASV_730	0	0	0	13	0	14	0	0	9	0	0	0	0	0	0	d__Bacteria; p__Proteobacteria; c__Alphaproteobacteria; o__uncultured; f__uncultured; g__uncultured; s__uncultured_Rhizobiales
ASV_9695	0	0	0	0	0	0	0	0	0	36	0	0	0	0	0	d__Bacteria; p__Actinobacteria; c__Actinobacteria; o__Propionibacteriales; f__Nocardioidaceae; g__Aeromicrobium; s__unclassified_Aeromicrobium
ASV_20997	0	0	0	0	0	10	0	0	0	7	0	4	0	0	4	d__Bacteria; p__Proteobacteria; c__Alphaproteobacteria; o__Rhizobiales; f__Rhizobiaceae; g__Aminobacter; s__unclassified_Aminobacter
ASV_13918	0	0	0	6	13	4	8	0	3	13	0	0	0	7	7	d__Bacteria; p__Actinobacteria; c__Actinobacteria; o__Propionibacteriales; f__Nocardioidaceae; g__Nocardioides; s__unclassified_Nocardioides
ASV_27814	0	0	0	22	0	0	8	0	0	0	0	17	0	4	0	d__Bacteria; p__Proteobacteria; c__Gammaproteobacteria; o__Pseudomonadales; f__Pseudomonadaceae; g__Pseudomonas; s__unclassified_Pseudomonas
ASV_1791	0	0	0	0	0	0	0	0	0	0	0	33	39	28	0	d__Bacteria; p__Proteobacteria; c__Gammaproteobacteria; o__Pseudomonadales; f__Pseudomonadaceae; g__Pseudomonas; s__unclassified_Pseudomonas
ASV_39384	0	0	0	0	0	0	0	0	0	0	0	0	5	13	27	d__Bacteria; p__Proteobacteria; c__Alphaproteobacteria; o__Rhizobiales; f__Rhizobiaceae; g__[Rhizobium]_sphaerophysae_group; s__unclassified_[Rhizobium]_sphaerophysae_group
ASV_33933	0	0	0	20	0	0	10	0	0	0	0	0	0	0	17	d__Bacteria; p__Actinobacteria; c__Actinobacteria; o__Streptosporangiales; f__Streptosporangiaceae; g__Streptosporangium; s__unclassified_Streptosporangium
ASV_25182	8	11	7	6	0	0	4	0	0	0	0	0	0	0	4	d__Bacteria; p__Planctomycetes; c__OM190; o__OM190; f__OM190; g__OM190; s__uncultured_bacterium
ASV_15888	3	0	4	11	0	5	1	4	9	0	4	0	0	0	0	d__Bacteria; p__Chloroflexi; c__Anaerolineae; o__SBR1031; f__A4b; g__A4b; s__unclassified_A4b
ASV_6218	1	0	1	5	8	3	6	3	12	6	1	2	14	5	6	d__Bacteria; p__Proteobacteria; c__Gammaproteobacteria; o__Pseudomonadales; f__Pseudomonadaceae; g__Pseudomonas; s__unclassified_Pseudomonas
ASV_19438	11	24	0	0	0	0	9	0	0	0	0	0	0	0	2	d__Bacteria; p__Proteobacteria; c__Deltaproteobacteria; o__MBNT15; f__MBNT15; g__MBNT15; s__uncultured_Myxococcales
ASV_8128	20	17	25	6	0	0	0	0	0	0	0	3	0	0	0	d__Bacteria; p__Proteobacteria; c__Gammaproteobacteria; o__HOC36; f__HOC36; g__HOC36; s__uncultured_bacterium
ASV_4583	24	8	15	0	0	3	0	0	0	0	0	0	0	0	0	d__Bacteria; p__Cyanobacteria; c__Oxyphotobacteria; o__Nostocales; f__Oscillatoriaceae; g__Oscillatoria_PCC-6304; s__unclassified_Oscillatoria_PCC-6304
ASV_50792	6	0	5	0	3	2	7	0	0	8	0	7	0	0	0	d__Bacteria; p__Bacteroidetes; c__Bacteroidia; o__Cytophagales; f__Microscillaceae; g__uncultured; s__uncultured_Sphingobacteriales
ASV_25235	4	5	3	0	0	9	0	0	0	0	9	6	7	0	0	d__Bacteria; p__Firmicutes; c__Bacilli; o__Bacillales; f__Planococcaceae; g__Paenisporosarcina; s__unclassified_Paenisporosarcina
ASV_32124	0	0	0	0	2	1	2	2	8	7	5	0	1	2	0	d__Bacteria; p__Firmicutes; c__Bacilli; o__Bacillales; f__Bacillaceae; g__Bacillus; s__unclassified_Bacillus
ASV_4835	0	0	0	7	3	4	0	4	6	7	17	5	3	0	0	d__Bacteria; p__Firmicutes; c__Bacilli; o__Bacillales; f__Bacillaceae; g__Bacillus; s__unclassified_Bacillus
ASV_5932	0	0	0	0	6	8	1	4	1	0	23	4	9	0	0	d__Bacteria; p__Firmicutes; c__Bacilli; o__Bacillales; f__Bacillaceae; g__Bacillus; s__unclassified_Bacillus
ASV_30001	0	0	0	3	5	3	0	2	2	3	3	2	8	1	0	d__Bacteria; p__Actinobacteria; c__Actinobacteria; o__Micrococcales; f__Micrococcaceae; g__Kocuria; s__unclassified_Kocuria
ASV_6371	0	0	0	0	4	0	2	10	4	17	2	2	6	16	3	d__Bacteria; p__Actinobacteria; c__Actinobacteria; o__Micrococcales; f__Promicromonosporaceae; g__Promicromonospora; s__unclassified_Promicromonospora
ASV_10557	0	0	0	0	16	6	0	6	7	15	3	2	2	5	4	d__Bacteria; p__Actinobacteria; c__Actinobacteria; o__Propionibacteriales; f__Nocardioidaceae; g__Aeromicrobium; s__unclassified_Aeromicrobium
ASV_22400	0	0	0	0	5	0	5	9	0	30	5	0	0	0	0	d__Bacteria; p__Proteobacteria; c__Gammaproteobacteria; o__Xanthomonadales; f__Rhodanobacteraceae; g__Dokdonella; s__uncultured_Dokdonella
ASV_18340	0	0	0	4	5	1	0	2	6	6	4	0	5	0	3	d__Bacteria; p__Proteobacteria; c__Alphaproteobacteria; o__Rhizobiales; f__Rhizobiaceae; g__Allorhizobium-Neorhizobium-Pararhizobium-Rhizobium; s__unclassified_Allorhizobium-Neorhizobium-Pararhizobium-Rhizobium
ASV_40764	0	0	0	3	0	0	0	0	0	1	3	0	10	6	8	d__Bacteria; p__Proteobacteria; c__Alphaproteobacteria; o__Rhodobacterales; f__Rhodobacteraceae; g__uncultured; s__uncultured_organism
ASV_56765	0	0	0	5	3	15	0	0	0	9	11	0	0	0	0	d__Bacteria; p__Proteobacteria; c__Alphaproteobacteria; o__Rhizobiales; f__Xanthobacteraceae; g__uncultured; s__unclassified_uncultured
ASV_8770	0	0	0	0	0	0	0	0	0	0	16	0	14	0	0	d__Bacteria; p__Firmicutes; c__Bacilli; o__Bacillales; f__Bacillaceae; g__Bacillus; s__unclassified_Bacillus
ASV_20123	0	0	0	3	4	26	0	4	0	0	11	7	4	2	0	d__Bacteria; p__Proteobacteria; c__Alphaproteobacteria; o__unclassified_Alphaproteobacteria; f__unclassified_Alphaproteobacteria; g__unclassified_Alphaproteobacteria; s__unclassified_Alphaproteobacteria
ASV_28456	0	0	0	0	0	9	0	0	0	0	14	0	0	0	0	d__Bacteria; p__Proteobacteria; c__Alphaproteobacteria; o__Rhizobiales; f__Xanthobacteraceae; g__unclassified_Xanthobacteraceae; s__unclassified_Xanthobacteraceae
ASV_27292	0	0	0	0	0	0	17	0	0	0	0	12	0	25	15	d__Bacteria; p__Actinobacteria; c__Acidimicrobiia; o__Microtrichales; f__uncultured; g__uncultured; s__unclassified_uncultured
ASV_53019	0	0	0	0	26	15	11	0	0	0	0	0	0	13	0	d__Bacteria; p__Gemmatimonadetes; c__Gemmatimonadetes; o__Gemmatimonadales; f__Gemmatimonadaceae; g__uncultured; s__uncultured_Gemmatimonadales
ASV_23162	41	2	19	0	0	0	0	0	0	0	0	0	0	0	0	d__Bacteria; p__Actinobacteria; c__Acidimicrobiia; o__Actinomarinales; f__uncultured; g__uncultured; s__uncultured_Actinomycetales
ASV_20755	6	5	4	8	2	0	14	2	0	3	0	0	0	4	14	d__Bacteria; p__Bacteroidetes; c__Bacteroidia; o__Cytophagales; f__Cyclobacteriaceae; g__Echinicola; s__Echinicola_sp.
ASV_9160	18	0	34	0	0	0	0	0	6	0	0	0	0	0	0	d__Bacteria; p__Actinobacteria; c__Actinobacteria; o__Micrococcales; f__Intrasporangiaceae; g__Aquipuribacter; s__uncultured_bacterium
ASV_16563	15	7	13	0	0	0	5	0	3	9	0	0	0	8	0	d__Bacteria; p__Proteobacteria; c__Deltaproteobacteria; o__Myxococcales; f__bacteriap25; g__bacteriap25; s__uncultured_Desulfuromonadales
ASV_57837	1	0	0	0	7	0	1	4	1	12	1	2	2	1	0	d__Bacteria; p__Proteobacteria; c__Gammaproteobacteria; o__Xanthomonadales; f__Xanthomonadaceae; g__Pseudoxanthomonas; s__unclassified_Pseudoxanthomonas
ASV_41001	12	6	14	2	0	7	5	1	5	0	5	1	1	6	2	d__Bacteria; p__Actinobacteria; c__Actinobacteria; o__Propionibacteriales; f__Nocardioidaceae; g__Nocardioides; s__unclassified_Nocardioides
ASV_29068	8	5	0	2	0	12	5	4	0	11	2	0	0	0	0	d__Bacteria; p__Acidobacteria; c__Acidobacteriia; o__Solibacterales; f__Solibacteraceae_(Subgroup_3); g__Bryobacter; s__uncultured_Solibacteraceae
ASV_58055	30	23	14	0	0	0	0	0	0	0	0	0	0	0	0	d__Bacteria; p__Actinobacteria; c__Acidimicrobiia; o__IMCC26256; f__IMCC26256; g__IMCC26256; s__unclassified_IMCC26256
ASV_44265	26	26	33	0	0	0	0	0	0	0	0	0	0	0	0	d__Bacteria; p__Proteobacteria; c__Gammaproteobacteria; o__Betaproteobacteriales; f__Burkholderiaceae; g__Limnobacter; s__unclassified_Limnobacter
ASV_30278	0	6	4	6	10	0	7	7	0	4	0	0	0	0	3	d__Bacteria; p__Latescibacteria; c__Latescibacteria; o__Latescibacteria; f__Latescibacteria; g__Latescibacteria; s__uncultured_Acidobacterium
ASV_57112	19	23	18	0	0	0	0	0	0	0	0	0	0	0	0	d__Bacteria; p__Actinobacteria; c__Acidimicrobiia; o__Microtrichales; f__Iamiaceae; g__Iamia; s__unclassified_Iamia
ASV_26240	0	30	10	0	0	0	0	0	0	0	0	0	0	0	0	d__Bacteria; p__Cyanobacteria; c__Oxyphotobacteria; o__Nostocales; f__Nostocales_Incertae_Sedis; g__CENA533; s__Oscillatoriales_cyanobacterium
ASV_19022	1	0	2	8	3	0	6	15	2	11	3	0	0	4	6	d__Bacteria; p__Actinobacteria; c__Actinobacteria; o__Streptomycetales; f__Streptomycetaceae; g__Streptomyces; s__unclassified_Streptomyces
ASV_42234	0	0	0	0	0	7	0	3	0	0	2	5	16	3	0	d__Bacteria; p__Firmicutes; c__Bacilli; o__Bacillales; f__Bacillaceae; g__Bacillus; s__unclassified_Bacillus
ASV_21228	0	0	0	9	0	2	2	7	6	5	1	2	3	1	0	d__Bacteria; p__Proteobacteria; c__Alphaproteobacteria; o__Rhizobiales; f__Rhizobiaceae; g__uncultured; s__unclassified_uncultured
ASV_39285	0	0	0	2	4	2	3	1	2	1	0	21	14	9	1	d__Bacteria; p__Proteobacteria; c__Gammaproteobacteria; o__Xanthomonadales; f__Xanthomonadaceae; g__Lysobacter; s__Lysobacter_maris
ASV_43878	0	0	0	0	29	3	0	8	15	0	0	0	0	0	0	d__Bacteria; p__Proteobacteria; c__Alphaproteobacteria; o__Caulobacterales; f__Caulobacteraceae; g__uncultured; s__unclassified_uncultured
ASV_2774	0	0	0	0	0	17	0	0	4	0	5	0	11	0	0	d__Bacteria; p__Firmicutes; c__Bacilli; o__Bacillales; f__Bacillaceae; g__Bacillus; s__unclassified_Bacillus
ASV_8653	0	0	0	17	7	2	9	2	2	1	1	0	0	8	5	d__Bacteria; p__Verrucomicrobia; c__Verrucomicrobiae; o__Verrucomicrobiales; f__Rubritaleaceae; g__Luteolibacter; s__unclassified_Luteolibacter
ASV_56511	0	0	0	0	10	13	0	0	0	0	0	12	6	0	0	d__Bacteria; p__Actinobacteria; c__Actinobacteria; o__Frankiales; f__Nakamurellaceae; g__Nakamurella; s__Nakamurella_multipartita
ASV_4640	0	0	0	0	0	0	13	0	0	0	0	15	0	0	0	d__Bacteria; p__Actinobacteria; c__Acidimicrobiia; o__Microtrichales; f__Iamiaceae; g__Iamia; s__unclassified_Iamia
ASV_4637	0	0	0	0	0	0	13	8	0	10	0	0	0	22	18	d__Bacteria; p__Proteobacteria; c__Gammaproteobacteria; o__Betaproteobacteriales; f__Burkholderiaceae; g__unclassified_Burkholderiaceae; s__unclassified_Burkholderiaceae
ASV_42254	25	33	30	0	0	0	0	0	0	0	0	0	0	0	0	d__Bacteria; p__Actinobacteria; c__Nitriliruptoria; o__Nitriliruptorales; f__Nitriliruptoraceae; g__Nitriliruptoraceae; s__uncultured_Actinobacteridae
ASV_54852	7	0	0	7	0	7	3	0	4	5	3	2	0	0	6	d__Bacteria; p__Proteobacteria; c__Alphaproteobacteria; o__unclassified_Alphaproteobacteria; f__unclassified_Alphaproteobacteria; g__unclassified_Alphaproteobacteria; s__unclassified_Alphaproteobacteria
ASV_29466	23	28	17	0	0	5	0	0	0	0	0	0	0	0	0	d__Bacteria; p__Actinobacteria; c__Thermoleophilia; o__Gaiellales; f__uncultured; g__uncultured; s__uncultured_organism
ASV_12311	27	12	33	0	0	0	0	0	0	0	0	0	0	0	0	d__Bacteria; p__Proteobacteria; c__Alphaproteobacteria; o__Rhodobacterales; f__Rhodobacteraceae; g__uncultured; s__unclassified_uncultured
ASV_30272	16	17	3	8	11	0	0	0	4	19	0	2	0	0	0	d__Bacteria; p__Gemmatimonadetes; c__S0134_terrestrial_group; o__S0134_terrestrial_group; f__S0134_terrestrial_group; g__S0134_terrestrial_group; s__uncultured_bacterium
ASV_47712	10	23	16	5	0	0	0	0	0	0	0	3	0	0	9	d__Bacteria; p__Chloroflexi; c__KD4-96; o__KD4-96; f__KD4-96; g__KD4-96; s__uncultured_Gram-positive
ASV_29605	0	0	0	0	5	18	0	6	6	3	8	9	7	0	3	d__Bacteria; p__Bacteroidetes; c__Bacteroidia; o__Cytophagales; f__Microscillaceae; g__uncultured; s__uncultured_bacterium
ASV_22515	0	0	0	1	10	5	6	16	4	0	7	1	1	3	0	d__Bacteria; p__Firmicutes; c__Bacilli; o__Bacillales; f__Bacillaceae; g__Bacillus; s__unclassified_Bacillus
ASV_15437	0	0	0	5	1	4	5	1	4	4	0	4	12	6	9	d__Bacteria; p__Proteobacteria; c__Gammaproteobacteria; o__Pseudomonadales; f__Pseudomonadaceae; g__Pseudomonas; s__unclassified_Pseudomonas
ASV_46828	0	0	0	15	6	2	0	10	15	0	5	0	9	0	0	d__Bacteria; p__Firmicutes; c__Bacilli; o__Bacillales; f__Bacillaceae; g__Bacillus; s__unclassified_Bacillus
ASV_27342	0	0	0	0	13	0	7	0	9	0	0	2	0	17	0	d__Bacteria; p__Proteobacteria; c__Gammaproteobacteria; o__Pseudomonadales; f__Pseudomonadaceae; g__Pseudomonas; s__unclassified_Pseudomonas
ASV_17872	0	0	0	0	13	6	7	0	13	0	28	0	0	3	0	d__Bacteria; p__Actinobacteria; c__Actinobacteria; o__Micrococcales; f__Microbacteriaceae; g__uncultured; s__unclassified_uncultured
ASV_58292	0	0	0	0	0	15	0	0	0	0	0	5	0	0	0	d__Bacteria; p__Actinobacteria; c__Actinobacteria; o__Micrococcales; f__Promicromonosporaceae; g__Cellulosimicrobium; s__unclassified_Cellulosimicrobium
ASV_40056	0	0	0	0	0	0	11	13	0	0	0	0	0	14	0	d__Bacteria; p__Acidobacteria; c__Acidobacteriia; o__Acidobacteriales; f__Acidobacteriaceae_(Subgroup_1); g__Acidipila; s__unclassified_Acidipila
ASV_16923	7	2	12	6	7	4	0	0	0	4	4	0	0	0	1	d__Bacteria; p__Chloroflexi; c__Chloroflexia; o__Thermomicrobiales; f__JG30-KF-CM45; g__JG30-KF-CM45; s__uncultured_bacterium
ASV_21985	12	16	15	0	0	0	0	0	0	0	10	0	0	0	0	d__Bacteria; p__Actinobacteria; c__Acidimicrobiia; o__Actinomarinales; f__uncultured; g__uncultured; s__unclassified_uncultured
ASV_42378	27	20	14	0	0	0	0	0	0	0	0	0	0	0	0	d__Bacteria; p__Cyanobacteria; c__Oxyphotobacteria; o__Nostocales; f__Coleofasciculaceae; g__Microcoleus_Es-Yyy1400; s__unclassified_Microcoleus_Es-Yyy1400
ASV_22916	0	9	0	0	0	8	2	4	0	9	13	4	0	0	0	d__Bacteria; p__Chloroflexi; c__Anaerolineae; o__SBR1031; f__A4b; g__A4b; s__uncultured_bacterium
ASV_47939	0	3	0	0	0	12	0	10	0	10	12	0	0	0	0	d__Bacteria; p__Actinobacteria; c__Actinobacteria; o__Streptosporangiales; f__Thermomonosporaceae; g__Actinoallomurus; s__unclassified_Actinoallomurus
ASV_25930	0	3	6	6	0	2	10	5	0	5	7	0	0	9	5	d__Bacteria; p__Actinobacteria; c__Actinobacteria; o__Micromonosporales; f__Micromonosporaceae; g__Allocatelliglobosispora; s__Allocatelliglobosispora_scoriae
ASV_7190	0	0	4	0	0	3	0	12	0	9	0	6	0	0	0	d__Bacteria; p__Proteobacteria; c__Alphaproteobacteria; o__Rhizobiales; f__Rhizobiaceae; g__unclassified_Rhizobiaceae; s__unclassified_Rhizobiaceae
ASV_44493	0	0	0	5	17	2	5	4	14	3	6	2	1	0	1	d__Bacteria; p__Firmicutes; c__Bacilli; o__Bacillales; f__Bacillaceae; g__Bacillus; s__unclassified_Bacillus
ASV_44621	0	0	0	9	5	10	1	14	5	0	24	1	5	0	0	d__Bacteria; p__Firmicutes; c__Bacilli; o__Bacillales; f__Bacillaceae; g__Bacillus; s__unclassified_Bacillus
ASV_10806	0	0	0	0	0	0	0	71	0	0	0	0	0	0	0	d__Bacteria; p__Proteobacteria; c__Gammaproteobacteria; o__Pseudomonadales; f__Pseudomonadaceae; g__Pseudomonas; s__unclassified_Pseudomonas
ASV_12254	0	0	0	2	2	0	12	7	2	0	0	2	2	16	13	d__Bacteria; p__Proteobacteria; c__Gammaproteobacteria; o__Pseudomonadales; f__Pseudomonadaceae; g__Pseudomonas; s__unclassified_Pseudomonas
ASV_10900	0	0	0	5	0	0	9	13	0	0	1	0	0	7	10	d__Bacteria; p__Proteobacteria; c__Alphaproteobacteria; o__Rhizobiales; f__Rhizobiaceae; g__Phyllobacterium; s__Phyllobacterium_sp.
ASV_25628	0	0	0	12	3	1	0	7	2	2	0	1	0	0	0	d__Bacteria; p__Firmicutes; c__Bacilli; o__Bacillales; f__Bacillaceae; g__Bacillus; s__unclassified_Bacillus
ASV_44723	0	0	0	2	0	5	0	3	0	5	4	7	0	6	0	d__Bacteria; p__Proteobacteria; c__Alphaproteobacteria; o__Rhizobiales; f__Hyphomicrobiaceae; g__Pedomicrobium; s__uncultured_Hyphomicrobium
ASV_20332	0	0	0	0	0	0	0	0	0	49	6	0	0	0	0	d__Bacteria; p__Proteobacteria; c__Gammaproteobacteria; o__Xanthomonadales; f__Xanthomonadaceae; g__Luteimonas; s__Luteimonas_sp.
ASV_45681	13	0	13	7	0	8	0	7	0	5	0	0	0	0	13	d__Bacteria; p__Actinobacteria; c__MB-A2-108; o__MB-A2-108; f__MB-A2-108; g__MB-A2-108; s__uncultured_bacterium
ASV_43734	7	0	5	12	0	5	0	0	0	0	3	8	9	0	3	d__Bacteria; p__Proteobacteria; c__Gammaproteobacteria; o__Pseudomonadales; f__Pseudomonadaceae; g__Pseudomonas; s__unclassified_Pseudomonas
ASV_44851	3	18	8	0	0	0	0	0	0	0	0	7	0	0	0	d__Bacteria; p__Actinobacteria; c__Actinobacteria; o__Pseudonocardiales; f__Pseudonocardiaceae; g__Pseudonocardia; s__unclassified_Pseudonocardia
ASV_22906	26	11	23	0	0	0	0	0	0	0	2	1	0	0	0	d__Bacteria; p__Proteobacteria; c__Gammaproteobacteria; o__Xanthomonadales; f__Xanthomonadaceae; g__Luteimonas; s__unclassified_Luteimonas
ASV_33844	2	6	17	0	0	5	0	0	0	3	5	2	2	0	0	d__Bacteria; p__Chloroflexi; c__Anaerolineae; o__SBR1031; f__SBR1031; g__SBR1031; s__uncultured_bacterium
ASV_6531	0	0	0	10	5	1	3	3	9	5	1	2	12	4	1	d__Bacteria; p__Proteobacteria; c__Gammaproteobacteria; o__Pseudomonadales; f__Pseudomonadaceae; g__Pseudomonas; s__unclassified_Pseudomonas
ASV_28995	0	0	0	1	2	1	6	7	5	9	5	1	2	3	1	d__Bacteria; p__Proteobacteria; c__Gammaproteobacteria; o__Xanthomonadales; f__Xanthomonadaceae; g__Pseudoxanthomonas; s__unclassified_Pseudoxanthomonas
ASV_38472	0	0	0	3	11	0	0	5	18	0	0	0	0	0	5	d__Bacteria; p__Actinobacteria; c__Actinobacteria; o__Micrococcales; f__Micrococcaceae; g__unclassified_Micrococcaceae; s__unclassified_Micrococcaceae
ASV_20631	0	0	0	0	0	0	7	13	8	5	14	0	4	9	8	d__Bacteria; p__Proteobacteria; c__Alphaproteobacteria; o__Rhizobiales; f__Rhizobiaceae; g__unclassified_Rhizobiaceae; s__unclassified_Rhizobiaceae
ASV_13608	0	0	0	0	0	0	17	14	0	18	10	5	0	0	0	d__Bacteria; p__Proteobacteria; c__Alphaproteobacteria; o__Rhodobacterales; f__Rhodobacteraceae; g__unclassified_Rhodobacteraceae; s__unclassified_Rhodobacteraceae
ASV_39489	0	0	0	0	0	0	13	0	0	0	0	6	0	5	0	d__Bacteria; p__Proteobacteria; c__Gammaproteobacteria; o__Pseudomonadales; f__Pseudomonadaceae; g__Pseudomonas; s__unclassified_Pseudomonas
ASV_41056	0	0	0	0	0	0	21	0	0	0	0	0	0	29	0	d__Bacteria; p__Proteobacteria; c__Alphaproteobacteria; o__Rhizobiales; f__Rhizobiaceae; g__Allorhizobium-Neorhizobium-Pararhizobium-Rhizobium; s__unclassified_Allorhizobium-Neorhizobium-Pararhizobium-Rhizobium
ASV_46646	0	0	0	27	0	0	0	0	0	0	0	0	0	0	0	d__Bacteria; p__Proteobacteria; c__Gammaproteobacteria; o__Pseudomonadales; f__Pseudomonadaceae; g__Pseudomonas; s__unclassified_Pseudomonas
ASV_39690	17	22	32	0	0	0	0	0	0	0	0	0	0	0	0	d__Bacteria; p__Planctomycetes; c__OM190; o__OM190; f__OM190; g__OM190; s__uncultured_bacterium
ASV_50604	19	22	24	0	0	0	0	0	0	0	0	0	0	0	0	d__Bacteria; p__Chlamydiae; c__Chlamydiae; o__Chlamydiales; f__Simkaniaceae; g__unclassified_Simkaniaceae; s__unclassified_Simkaniaceae
ASV_49192	8	7	10	5	0	0	0	5	0	5	0	0	0	0	0	d__Bacteria; p__Actinobacteria; c__Acidimicrobiia; o__Microtrichales; f__Ilumatobacteraceae; g__Ilumatobacter; s__unclassified_Ilumatobacter
ASV_39630	20	13	16	6	0	13	0	0	0	0	0	0	0	0	0	d__Bacteria; p__Proteobacteria; c__Alphaproteobacteria; o__unclassified_Alphaproteobacteria; f__unclassified_Alphaproteobacteria; g__unclassified_Alphaproteobacteria; s__unclassified_Alphaproteobacteria
ASV_34898	10	4	6	3	0	7	0	0	0	0	0	6	7	0	0	d__Bacteria; p__Proteobacteria; c__Alphaproteobacteria; o__Caulobacterales; f__Hyphomonadaceae; g__SWB02; s__uncultured_bacterium
ASV_56902	0	9	6	0	8	0	0	6	0	8	0	8	3	10	0	d__Bacteria; p__Acidobacteria; c__Acidobacteriia; o__Subgroup_2; f__Subgroup_2; g__Subgroup_2; s__uncultured_bacterium
ASV_17471	0	0	0	0	2	1	0	11	0	3	4	11	0	12	7	d__Bacteria; p__Bacteroidetes; c__Bacteroidia; o__Cytophagales; f__Cyclobacteriaceae; g__Algoriphagus; s__unclassified_Algoriphagus
ASV_24565	0	0	0	12	7	3	0	11	7	2	2	0	2	0	3	d__Bacteria; p__Firmicutes; c__Bacilli; o__Bacillales; f__Bacillaceae; g__Bacillus; s__unclassified_Bacillus
ASV_2126	0	0	0	0	0	4	0	5	9	0	15	0	4	0	0	d__Bacteria; p__Firmicutes; c__Bacilli; o__Bacillales; f__Bacillaceae; g__Bacillus; s__unclassified_Bacillus
ASV_22569	0	0	0	0	0	0	7	6	0	0	0	0	5	18	19	d__Bacteria; p__Verrucomicrobia; c__Verrucomicrobiae; o__Verrucomicrobiales; f__Rubritaleaceae; g__Luteolibacter; s__unclassified_Luteolibacter
ASV_53924	0	0	0	0	0	3	0	6	0	0	3	12	0	0	0	d__Bacteria; p__Actinobacteria; c__Actinobacteria; o__Micrococcales; f__Microbacteriaceae; g__Microbacterium; s__unclassified_Microbacterium
ASV_30511	0	0	0	0	6	1	2	3	1	9	1	8	20	18	4	d__Bacteria; p__Actinobacteria; c__Actinobacteria; o__Streptomycetales; f__Streptomycetaceae; g__Streptomyces; s__unclassified_Streptomyces
ASV_51370	0	0	0	3	7	0	5	5	3	13	2	4	4	3	7	d__Bacteria; p__Actinobacteria; c__Actinobacteria; o__Streptomycetales; f__Streptomycetaceae; g__unclassified_Streptomycetaceae; s__unclassified_Streptomycetaceae
ASV_51464	0	0	0	0	14	5	0	2	12	16	7	0	3	0	0	d__Bacteria; p__Proteobacteria; c__Alphaproteobacteria; o__Rhizobiales; f__Xanthobacteraceae; g__unclassified_Xanthobacteraceae; s__unclassified_Xanthobacteraceae
ASV_11097	0	0	0	5	9	3	5	5	9	0	0	1	0	3	5	d__Bacteria; p__Proteobacteria; c__Gammaproteobacteria; o__Xanthomonadales; f__Xanthomonadaceae; g__Luteimonas; s__Luteimonas_sp.
ASV_44891	0	0	0	2	3	1	3	9	11	7	0	3	3	2	12	d__Bacteria; p__Proteobacteria; c__Gammaproteobacteria; o__Pseudomonadales; f__Pseudomonadaceae; g__Pseudomonas; s__unclassified_Pseudomonas
ASV_29172	0	0	0	7	6	4	2	3	4	4	1	7	7	1	5	d__Bacteria; p__Proteobacteria; c__Gammaproteobacteria; o__Alteromonadales; f__Colwelliaceae; g__uncultured; s__Spumella-like_flagellate
ASV_8196	0	0	0	1	3	4	5	6	0	13	3	5	9	5	0	d__Bacteria; p__Verrucomicrobia; c__Verrucomicrobiae; o__Opitutales; f__Opitutaceae; g__Alterococcus; s__uncultured_bacterium
ASV_31366	0	0	0	6	12	0	3	2	5	8	0	5	2	6	3	d__Bacteria; p__Proteobacteria; c__Gammaproteobacteria; o__Betaproteobacteriales; f__Burkholderiaceae; g__unclassified_Burkholderiaceae; s__unclassified_Burkholderiaceae
ASV_8569	0	0	0	0	0	0	0	0	0	19	0	5	0	11	0	d__Bacteria; p__Chloroflexi; c__KD4-96; o__KD4-96; f__KD4-96; g__KD4-96; s__unclassified_KD4-96
ASV_55314	0	0	0	0	16	0	14	0	0	18	0	0	0	17	0	d__Bacteria; p__Entotheonellaeota; c__Entotheonellia; o__Entotheonellales; f__Entotheonellaceae; g__Candidatus_Entotheonella; s__uncultured_Candidatus
ASV_37993	0	0	0	0	0	1	1	0	0	0	0	10	27	1	2	d__Bacteria; p__Proteobacteria; c__Gammaproteobacteria; o__Pseudomonadales; f__Pseudomonadaceae; g__Pseudomonas; s__bromate-reducing_bacterium
ASV_7921	0	0	0	0	0	19	0	0	0	0	0	20	0	0	0	d__Bacteria; p__Proteobacteria; c__Alphaproteobacteria; o__Sphingomonadales; f__Sphingomonadaceae; g__Altererythrobacter; s__unclassified_Altererythrobacter
ASV_23936	0	0	0	0	0	0	0	0	0	0	0	39	0	20	0	d__Bacteria; p__Proteobacteria; c__Gammaproteobacteria; o__Pseudomonadales; f__Pseudomonadaceae; g__Pseudomonas; s__unclassified_Pseudomonas
ASV_13276	0	10	9	0	0	12	0	0	0	0	0	9	0	0	0	d__Bacteria; p__Actinobacteria; c__Acidimicrobiia; o__Microtrichales; f__uncultured; g__uncultured; s__unclassified_uncultured
ASV_13466	0	0	0	0	0	0	0	0	22	0	0	0	34	0	0	d__Bacteria; p__Proteobacteria; c__Gammaproteobacteria; o__Pseudomonadales; f__Pseudomonadaceae; g__Pseudomonas; s__unclassified_Pseudomonas
ASV_51468	0	0	0	0	0	0	0	0	0	0	0	0	0	0	21	d__Bacteria; p__Proteobacteria; c__Gammaproteobacteria; o__Pseudomonadales; f__Pseudomonadaceae; g__Pseudomonas; s__unclassified_Pseudomonas
ASV_12779	15	28	0	8	0	0	0	0	0	0	0	0	0	0	1	d__Bacteria; p__Cyanobacteria; c__Oxyphotobacteria; o__Chloroplast; f__Chloroplast; g__Chloroplast; s__unclassified_Chloroplast
ASV_9190	4	8	0	3	0	0	6	0	0	14	0	3	0	6	7	d__Bacteria; p__Verrucomicrobia; c__Verrucomicrobiae; o__Pedosphaerales; f__Pedosphaeraceae; g__Pedosphaeraceae; s__uncultured_subdivision
ASV_1053	0	9	0	4	0	13	8	0	0	0	3	0	0	12	0	d__Bacteria; p__Proteobacteria; c__Gammaproteobacteria; o__Betaproteobacteriales; f__TRA3-20; g__TRA3-20; s__unclassified_TRA3-20
ASV_44440	0	0	12	0	0	0	0	7	0	0	5	0	0	0	0	d__Bacteria; p__Chloroflexi; c__KD4-96; o__KD4-96; f__KD4-96; g__KD4-96; s__unclassified_KD4-96
ASV_15649	0	0	0	17	0	0	7	2	0	4	0	0	0	3	0	d__Bacteria; p__Firmicutes; c__Bacilli; o__Bacillales; f__Bacillaceae; g__Bacillus; s__unclassified_Bacillus
ASV_2739	0	0	0	0	0	0	14	7	0	0	0	0	0	0	6	d__Bacteria; p__Proteobacteria; c__Alphaproteobacteria; o__unclassified_Alphaproteobacteria; f__unclassified_Alphaproteobacteria; g__unclassified_Alphaproteobacteria; s__unclassified_Alphaproteobacteria
ASV_21888	0	0	0	0	14	1	0	6	26	0	0	5	0	0	0	d__Bacteria; p__Proteobacteria; c__Gammaproteobacteria; o__Pseudomonadales; f__Pseudomonadaceae; g__Pseudomonas; s__unclassified_Pseudomonas
ASV_42508	0	0	0	1	1	3	2	6	2	4	0	2	1	6	0	d__Bacteria; p__Proteobacteria; c__Gammaproteobacteria; o__Betaproteobacteriales; f__Burkholderiaceae; g__unclassified_Burkholderiaceae; s__unclassified_Burkholderiaceae
ASV_24462	0	0	0	5	5	2	10	3	12	6	12	4	6	9	5	d__Bacteria; p__Actinobacteria; c__Actinobacteria; o__Propionibacteriales; f__Nocardioidaceae; g__Aeromicrobium; s__uncultured_bacterium
ASV_28863	0	0	0	3	4	4	3	1	0	8	1	1	0	3	0	d__Bacteria; p__Proteobacteria; c__Alphaproteobacteria; o__Rhizobiales; f__Rhizobiaceae; g__Allorhizobium-Neorhizobium-Pararhizobium-Rhizobium; s__unclassified_Allorhizobium-Neorhizobium-Pararhizobium-Rhizobium
ASV_12817	0	0	0	2	8	2	0	11	9	7	7	0	3	0	0	d__Bacteria; p__Proteobacteria; c__Alphaproteobacteria; o__Rhizobiales; f__Rhizobiaceae; g__Ensifer; s__unclassified_Ensifer
ASV_29349	0	0	0	5	9	0	7	1	2	8	0	4	4	2	0	d__Bacteria; p__Proteobacteria; c__Gammaproteobacteria; o__unclassified_Gammaproteobacteria; f__unclassified_Gammaproteobacteria; g__unclassified_Gammaproteobacteria; s__unclassified_Gammaproteobacteria
ASV_25159	0	0	0	0	1	16	0	0	10	0	21	0	6	0	0	d__Bacteria; p__Firmicutes; c__Bacilli; o__Bacillales; f__Bacillaceae; g__Bacillus; s__unclassified_Bacillus
ASV_272	0	0	0	0	10	5	4	0	2	2	6	0	1	12	3	d__Bacteria; p__Proteobacteria; c__Gammaproteobacteria; o__Pseudomonadales; f__Pseudomonadaceae; g__Pseudomonas; s__unclassified_Pseudomonas
ASV_53804	0	0	0	28	11	0	0	0	0	23	2	0	0	0	0	d__Bacteria; p__Proteobacteria; c__Alphaproteobacteria; o__Sphingomonadales; f__Sphingomonadaceae; g__Sphingobium; s__metagenome
ASV_36290	0	0	0	0	0	20	0	0	0	0	13	0	0	0	0	d__Bacteria; p__Firmicutes; c__Bacilli; o__Bacillales; f__Bacillaceae; g__Bacillus; s__unclassified_Bacillus
ASV_38438	0	0	0	0	0	0	12	0	0	0	11	0	17	12	0	d__Bacteria; p__Proteobacteria; c__Alphaproteobacteria; o__Rhizobiales; f__Rhizobiaceae; g__Ensifer; s__unclassified_Ensifer
ASV_12926	0	0	0	0	0	11	0	0	5	0	20	9	0	0	6	d__Bacteria; p__Proteobacteria; c__Alphaproteobacteria; o__Rhizobiales; f__Rhizobiales_Incertae_Sedis; g__Bauldia; s__unclassified_Bauldia
ASV_10694	0	0	0	0	0	0	11	0	0	0	0	0	21	0	0	d__Bacteria; p__Proteobacteria; c__Gammaproteobacteria; o__Pseudomonadales; f__Pseudomonadaceae; g__Pseudomonas; s__unclassified_Pseudomonas
ASV_31420	0	0	0	0	0	0	6	0	0	0	0	0	0	12	13	d__Bacteria; p__Actinobacteria; c__Actinobacteria; o__Micrococcales; f__Microbacteriaceae; g__Microbacterium; s__unclassified_Microbacterium
ASV_11692	0	0	0	20	0	0	9	0	0	0	15	0	0	0	0	d__Bacteria; p__Proteobacteria; c__Alphaproteobacteria; o__Caulobacterales; f__Caulobacteraceae; g__Phenylobacterium; s__unclassified_Phenylobacterium
ASV_42844	21	11	12	0	0	0	0	0	0	0	0	9	0	0	0	d__Bacteria; p__Actinobacteria; c__Acidimicrobiia; o__Actinomarinales; f__uncultured; g__uncultured; s__uncultured_Actinomycetales
ASV_24920	22	24	16	0	0	0	0	0	0	0	0	0	0	0	0	d__Bacteria; p__Actinobacteria; c__Acidimicrobiia; o__Actinomarinales; f__uncultured; g__uncultured; s__unclassified_uncultured
ASV_31273	11	7	15	0	0	6	0	0	0	0	7	0	0	0	0	d__Bacteria; p__Proteobacteria; c__Alphaproteobacteria; o__Rhizobiales; f__Rhizobiaceae; g__Mesorhizobium; s__unclassified_Mesorhizobium
ASV_55955	8	3	1	1	0	2	2	1	6	6	0	3	0	0	1	d__Bacteria; p__Actinobacteria; c__Actinobacteria; o__Propionibacteriales; f__Nocardioidaceae; g__Nocardioides; s__uncultured_actinobacterium
ASV_24965	23	22	19	9	0	0	0	3	0	0	0	0	0	0	0	d__Bacteria; p__Proteobacteria; c__Gammaproteobacteria; o__Steroidobacterales; f__Steroidobacteraceae; g__uncultured; s__uncultured_bacterium
ASV_4020	9	6	2	1	5	5	0	0	0	0	2	13	6	2	0	d__Bacteria; p__WS2; c__WS2; o__WS2; f__WS2; g__WS2; s__uncultured_bacterium
ASV_57784	0	2	0	1	2	7	0	4	0	8	6	0	0	0	0	d__Bacteria; p__Proteobacteria; c__Gammaproteobacteria; o__PLTA13; f__PLTA13; g__PLTA13; s__unclassified_PLTA13
ASV_46791	12	24	22	4	0	10	0	0	7	4	4	0	0	0	5	d__Bacteria; p__Proteobacteria; c__Gammaproteobacteria; o__Xanthomonadales; f__Xanthomonadaceae; g__Lysobacter; s__uncultured_proteobacterium
ASV_34213	11	9	4	0	0	0	0	0	7	0	0	4	0	0	5	d__Bacteria; p__Actinobacteria; c__Actinobacteria; o__Streptosporangiales; f__Streptosporangiaceae; g__Sphaerisporangium; s__unclassified_Sphaerisporangium
ASV_36340	0	0	7	0	0	6	18	0	11	0	0	0	0	5	0	d__Bacteria; p__Chloroflexi; c__Anaerolineae; o__SBR1031; f__A4b; g__A4b; s__unclassified_A4b
ASV_8023	0	0	0	3	6	15	0	4	4	1	17	3	5	0	0	d__Bacteria; p__Firmicutes; c__Bacilli; o__Bacillales; f__Bacillaceae; g__Bacillus; s__unclassified_Bacillus
ASV_11477	0	0	0	1	5	5	0	3	3	0	14	6	9	0	0	d__Bacteria; p__Firmicutes; c__Bacilli; o__Bacillales; f__Bacillaceae; g__Bacillus; s__unclassified_Bacillus
ASV_55739	0	0	0	6	6	3	1	4	5	0	0	0	5	5	2	d__Bacteria; p__Proteobacteria; c__Gammaproteobacteria; o__Pseudomonadales; f__Pseudomonadaceae; g__Pseudomonas; s__unclassified_Pseudomonas
ASV_48558	0	0	0	7	8	3	0	5	3	7	3	3	6	0	7	d__Bacteria; p__Proteobacteria; c__Alphaproteobacteria; o__Rhizobiales; f__Rhizobiaceae; g__unclassified_Rhizobiaceae; s__unclassified_Rhizobiaceae
ASV_12289	0	0	0	5	3	1	3	0	2	1	0	3	9	3	3	d__Bacteria; p__Proteobacteria; c__Gammaproteobacteria; o__Pseudomonadales; f__Pseudomonadaceae; g__Pseudomonas; s__unclassified_Pseudomonas
ASV_30375	0	0	0	12	0	6	0	9	0	0	14	5	0	0	6	d__Bacteria; p__Proteobacteria; c__Alphaproteobacteria; o__Tistrellales; f__Geminicoccaceae; g__uncultured; s__uncultured_bacterium
ASV_14526	0	0	0	9	7	0	0	8	0	7	0	0	0	1	0	d__Bacteria; p__Proteobacteria; c__Gammaproteobacteria; o__Betaproteobacteriales; f__Burkholderiaceae; g__unclassified_Burkholderiaceae; s__unclassified_Burkholderiaceae
ASV_33894	0	0	0	7	8	10	0	0	9	4	9	1	0	10	0	d__Bacteria; p__Actinobacteria; c__Actinobacteria; o__Propionibacteriales; f__Nocardioidaceae; g__Nocardioides; s__unclassified_Nocardioides
ASV_55995	0	0	0	3	13	3	0	6	0	2	15	3	3	0	0	d__Bacteria; p__Firmicutes; c__Bacilli; o__Bacillales; f__Planococcaceae; g__unclassified_Planococcaceae; s__unclassified_Planococcaceae
ASV_19101	0	0	0	0	0	8	0	0	0	0	0	5	9	0	0	d__Bacteria; p__Firmicutes; c__Bacilli; o__Bacillales; f__Bacillaceae; g__Bacillus; s__unclassified_Bacillus
ASV_29893	0	0	0	0	0	0	0	0	0	0	22	0	0	0	0	d__Bacteria; p__Proteobacteria; c__Gammaproteobacteria; o__Vibrionales; f__Vibrionaceae; g__Photobacterium; s__unclassified_Photobacterium
ASV_53382	0	0	10	0	0	25	0	5	0	0	7	0	0	0	10	d__Bacteria; p__Proteobacteria; c__Alphaproteobacteria; o__Rhizobiales; f__Pleomorphomonadaceae; g__Chthonobacter; s__uncultured_organism
ASV_206	32	12	7	0	0	0	3	0	0	8	0	0	0	0	0	d__Bacteria; p__Chloroflexi; c__Anaerolineae; o__SBR1031; f__SBR1031; g__SBR1031; s__uncultured_bacterium
ASV_40037	19	22	16	0	0	0	1	0	0	4	0	0	0	0	0	d__Bacteria; p__Bacteroidetes; c__Ignavibacteria; o__OPB56; f__OPB56; g__OPB56; s__uncultured_bacterium
ASV_46394	20	14	12	0	0	0	0	16	0	0	0	0	0	0	0	d__Bacteria; p__Actinobacteria; c__Actinobacteria; o__Pseudonocardiales; f__Pseudonocardiaceae; g__Actinokineospora; s__Actinokineospora_fastidiosa
ASV_52581	22	22	23	0	0	0	0	0	0	0	0	0	0	0	0	d__Bacteria; p__Proteobacteria; c__Alphaproteobacteria; o__Rhodobacterales; f__Rhodobacteraceae; g__Defluviimonas; s__unclassified_Defluviimonas
ASV_1834	17	19	20	0	0	0	0	0	0	0	0	0	0	0	0	d__Bacteria; p__Proteobacteria; c__Alphaproteobacteria; o__Caulobacterales; f__Caulobacteraceae; g__Brevundimonas; s__unclassified_Brevundimonas
ASV_15306	0	0	0	3	3	2	3	0	2	4	6	0	7	7	3	d__Bacteria; p__Proteobacteria; c__Alphaproteobacteria; o__Rhizobiales; f__Rhizobiaceae; g__Ensifer; s__unclassified_Ensifer
ASV_49854	0	3	1	3	5	0	10	5	0	4	0	0	0	7	10	d__Bacteria; p__Proteobacteria; c__Gammaproteobacteria; o__Pseudomonadales; f__Pseudomonadaceae; g__Pseudomonas; s__unclassified_Pseudomonas
ASV_54413	0	0	0	6	0	3	0	6	0	7	0	6	2	2	11	d__Bacteria; p__Proteobacteria; c__Alphaproteobacteria; o__Rickettsiales; f__SM2D12; g__SM2D12; s__uncultured_Phyllobacteriaceae
ASV_41016	0	0	0	5	9	0	4	0	11	1	0	8	5	3	2	d__Bacteria; p__Proteobacteria; c__Alphaproteobacteria; o__Rhizobiales; f__Rhizobiaceae; g__Allorhizobium-Neorhizobium-Pararhizobium-Rhizobium; s__unclassified_Allorhizobium-Neorhizobium-Pararhizobium-Rhizobium
ASV_29380	0	0	0	4	0	0	0	0	11	0	0	0	0	10	2	d__Bacteria; p__Proteobacteria; c__Alphaproteobacteria; o__Rhizobiales; f__Rhizobiaceae; g__unclassified_Rhizobiaceae; s__unclassified_Rhizobiaceae
ASV_20116	0	0	0	0	17	0	0	0	17	0	0	0	0	0	0	d__Bacteria; p__Proteobacteria; c__Alphaproteobacteria; o__Rhizobiales; f__Xanthobacteraceae; g__Bradyrhizobium; s__unclassified_Bradyrhizobium
ASV_16238	0	0	0	0	0	12	0	0	0	0	11	13	0	0	0	d__Bacteria; p__Proteobacteria; c__Alphaproteobacteria; o__Rhizobiales; f__Devosiaceae; g__Devosia; s__unclassified_Devosia
ASV_45587	0	0	0	5	0	9	0	0	0	0	13	14	0	0	0	d__Bacteria; p__Proteobacteria; c__Alphaproteobacteria; o__Rhizobiales; f__Amb-16S-1323; g__Amb-16S-1323; s__uncultured_bacterium
ASV_44131	0	0	0	0	0	0	8	0	0	0	0	0	18	0	0	d__Bacteria; p__Proteobacteria; c__Gammaproteobacteria; o__Pseudomonadales; f__Pseudomonadaceae; g__Pseudomonas; s__unclassified_Pseudomonas
ASV_3962	0	0	0	9	0	0	0	0	0	0	0	0	0	12	23	d__Bacteria; p__Proteobacteria; c__Gammaproteobacteria; o__Pseudomonadales; f__Pseudomonadaceae; g__Pseudomonas; s__unclassified_Pseudomonas
ASV_31064	23	16	25	0	0	0	0	0	0	3	0	0	0	0	0	d__Bacteria; p__Chloroflexi; c__Anaerolineae; o__SBR1031; f__A4b; g__A4b; s__uncultured_organism
ASV_27197	7	11	5	0	4	4	4	0	0	7	0	0	0	0	3	d__Bacteria; p__Chloroflexi; c__Anaerolineae; o__SBR1031; f__SBR1031; g__SBR1031; s__uncultured_bacterium
ASV_56228	5	11	10	0	3	4	0	0	0	0	5	0	0	0	0	d__Bacteria; p__Proteobacteria; c__Alphaproteobacteria; o__Rhizobiales; f__Rhizobiaceae; g__unclassified_Rhizobiaceae; s__unclassified_Rhizobiaceae
ASV_37382	50	35	0	0	0	0	0	0	0	0	0	0	0	0	0	d__Bacteria; p__Cyanobacteria; c__Oxyphotobacteria; o__Thermosynechococcales; f__Thermosynechococcaceae; g__Synechococcus_IR11; s__Pseudanabaena_galeata
ASV_47840	0	0	8	5	0	9	0	14	0	10	5	0	3	0	7	d__Bacteria; p__Actinobacteria; c__Actinobacteria; o__Propionibacteriales; f__Nocardioidaceae; g__Nocardioides; s__Nocardioides_exalbidus
ASV_56767	0	0	10	5	7	0	0	0	0	5	0	0	3	6	0	d__Bacteria; p__Acidobacteria; c__Acidobacteriia; o__Solibacterales; f__Solibacteraceae_(Subgroup_3); g__PAUC26f; s__metagenome
ASV_14499	0	0	0	0	0	6	0	1	3	0	13	4	6	0	0	d__Bacteria; p__Firmicutes; c__Bacilli; o__Bacillales; f__Bacillaceae; g__Bacillus; s__unclassified_Bacillus
ASV_28122	0	0	0	3	6	9	0	5	9	4	6	2	2	0	0	d__Bacteria; p__Firmicutes; c__Bacilli; o__Bacillales; f__Bacillaceae; g__Bacillus; s__unclassified_Bacillus
ASV_45971	0	0	0	4	2	0	7	10	0	0	0	1	7	0	4	d__Bacteria; p__Actinobacteria; c__Acidimicrobiia; o__Microtrichales; f__Ilumatobacteraceae; g__uncultured; s__unclassified_uncultured
ASV_28677	0	0	0	1	9	0	1	8	0	6	0	1	2	0	3	d__Bacteria; p__Proteobacteria; c__Gammaproteobacteria; o__Cellvibrionales; f__Microbulbiferaceae; g__Microbulbifer; s__unclassified_Microbulbifer
ASV_51845	0	0	0	5	5	2	6	5	2	1	4	3	2	4	6	d__Bacteria; p__Proteobacteria; c__Alphaproteobacteria; o__Rhizobiales; f__Rhizobiaceae; g__unclassified_Rhizobiaceae; s__unclassified_Rhizobiaceae
ASV_40276	0	0	0	6	4	0	8	2	6	3	0	2	0	4	3	d__Bacteria; p__Proteobacteria; c__Gammaproteobacteria; o__Pseudomonadales; f__Pseudomonadaceae; g__Pseudomonas; s__unclassified_Pseudomonas
ASV_39120	0	0	0	9	1	4	3	1	5	4	0	3	7	4	2	d__Bacteria; p__Proteobacteria; c__Gammaproteobacteria; o__unclassified_Gammaproteobacteria; f__unclassified_Gammaproteobacteria; g__unclassified_Gammaproteobacteria; s__unclassified_Gammaproteobacteria
ASV_23561	0	0	0	0	16	0	0	10	0	13	0	0	0	0	0	d__Bacteria; p__Proteobacteria; c__Alphaproteobacteria; o__Micropepsales; f__Micropepsaceae; g__uncultured; s__unclassified_uncultured
ASV_8387	0	9	5	2	12	3	4	0	3	16	0	3	0	3	2	d__Bacteria; p__Proteobacteria; c__Alphaproteobacteria; o__Alphaproteobacteria_Incertae_Sedis; f__Unknown_Family; g__Acuticoccus; s__unclassified_Acuticoccus
ASV_46779	0	0	0	8	5	5	4	1	5	9	10	2	7	1	0	d__Bacteria; p__Actinobacteria; c__Actinobacteria; o__Micrococcales; f__Micrococcaceae; g__unclassified_Micrococcaceae; s__unclassified_Micrococcaceae
ASV_6753	0	0	0	0	0	0	0	0	17	14	0	0	0	0	0	d__Bacteria; p__Proteobacteria; c__Gammaproteobacteria; o__Pseudomonadales; f__Moraxellaceae; g__Acinetobacter; s__unclassified_Acinetobacter
ASV_13340	0	0	0	2	2	2	3	2	5	5	0	4	3	12	2	d__Bacteria; p__Proteobacteria; c__Alphaproteobacteria; o__Rhizobiales; f__Xanthobacteraceae; g__Pseudolabrys; s__unclassified_Pseudolabrys
ASV_49832	0	0	0	3	8	10	6	1	3	4	1	0	0	2	4	d__Bacteria; p__Actinobacteria; c__Acidimicrobiia; o__IMCC26256; f__IMCC26256; g__IMCC26256; s__unclassified_IMCC26256
ASV_37876	0	0	0	0	0	8	6	0	5	0	6	0	0	0	0	d__Bacteria; p__Firmicutes; c__Bacilli; o__Bacillales; f__Bacillaceae; g__Bacillus; s__unclassified_Bacillus
ASV_32174	0	0	0	0	0	0	0	0	0	0	31	22	0	0	0	d__Bacteria; p__Proteobacteria; c__Alphaproteobacteria; o__Rhizobiales; f__Rhizobiaceae; g__Ensifer; s__unclassified_Ensifer
ASV_47288	0	0	0	0	0	0	0	0	0	0	0	0	30	0	0	d__Bacteria; p__Proteobacteria; c__Gammaproteobacteria; o__Pseudomonadales; f__Pseudomonadaceae; g__Pseudomonas; s__unclassified_Pseudomonas
ASV_9668	13	22	20	0	0	0	0	0	0	0	0	0	0	0	0	d__Bacteria; p__Acidobacteria; c__Thermoanaerobaculia; o__Thermoanaerobaculales; f__Thermoanaerobaculaceae; g__Subgroup_10; s__unclassified_Subgroup_10
ASV_45134	16	20	29	0	0	0	0	0	0	0	0	0	0	0	0	d__Bacteria; p__Actinobacteria; c__Acidimicrobiia; o__Microtrichales; f__unclassified_Microtrichales; g__unclassified_Microtrichales; s__unclassified_Microtrichales
ASV_17989	15	15	6	0	0	0	0	0	0	5	0	0	0	2	0	d__Bacteria; p__Proteobacteria; c__Deltaproteobacteria; o__NB1-j; f__NB1-j; g__NB1-j; s__unclassified_NB1-j
ASV_50920	8	0	0	0	0	8	0	0	0	6	19	0	0	0	0	d__Bacteria; p__Proteobacteria; c__Alphaproteobacteria; o__Rhizobiales; f__Rhizobiaceae; g__unclassified_Rhizobiaceae; s__unclassified_Rhizobiaceae
ASV_43293	10	7	0	0	4	5	0	0	0	11	7	0	0	0	0	d__Bacteria; p__Proteobacteria; c__Alphaproteobacteria; o__uncultured; f__uncultured; g__uncultured; s__uncultured_Rhodospirillaceae
ASV_29852	10	22	27	0	0	0	0	0	0	0	0	0	0	0	0	d__Bacteria; p__Actinobacteria; c__Acidimicrobiia; o__Microtrichales; f__Ilumatobacteraceae; g__Ilumatobacter; s__Ilumatobacter_nonamiensis
ASV_42601	11	7	19	0	0	0	1	0	0	0	5	0	0	3	0	d__Bacteria; p__Proteobacteria; c__Alphaproteobacteria; o__Caulobacterales; f__Hyphomonadaceae; g__SWB02; s__uncultured_bacterium
ASV_14618	0	16	0	0	0	0	1	0	0	0	13	0	0	0	4	d__Bacteria; p__Proteobacteria; c__Alphaproteobacteria; o__Rhodovibrionales; f__Kiloniellaceae; g__uncultured; s__unclassified_uncultured
ASV_36575	1	1	0	4	6	3	1	10	4	5	1	6	3	2	0	d__Bacteria; p__Proteobacteria; c__Gammaproteobacteria; o__Cellvibrionales; f__Microbulbiferaceae; g__Microbulbifer; s__unclassified_Microbulbifer
ASV_56731	0	6	30	0	0	0	0	0	0	0	0	0	0	0	0	d__Bacteria; p__Actinobacteria; c__Acidimicrobiia; o__Microtrichales; f__uncultured; g__uncultured; s__uncultured_Actinomycetales
ASV_16149	0	0	0	16	3	1	3	11	0	3	2	1	1	3	5	d__Bacteria; p__Firmicutes; c__Bacilli; o__Bacillales; f__Bacillaceae; g__Bacillus; s__unclassified_Bacillus
ASV_7687	0	0	0	3	13	1	0	10	4	4	5	0	2	0	0	d__Bacteria; p__Firmicutes; c__Bacilli; o__Bacillales; f__Bacillaceae; g__Bacillus; s__unclassified_Bacillus
ASV_31287	0	0	0	0	16	0	0	8	25	0	0	1	0	0	0	d__Bacteria; p__Proteobacteria; c__Gammaproteobacteria; o__Pseudomonadales; f__Pseudomonadaceae; g__Pseudomonas; s__unclassified_Pseudomonas
ASV_56277	0	1	0	4	6	0	5	2	5	10	1	3	10	0	1	d__Bacteria; p__Proteobacteria; c__Gammaproteobacteria; o__Oceanospirillales; f__Halomonadaceae; g__Halomonas; s__unclassified_Halomonas
ASV_15524	0	0	0	10	2	0	8	2	3	0	0	0	1	6	8	d__Bacteria; p__unclassified_Bacteria; c__unclassified_Bacteria; o__unclassified_Bacteria; f__unclassified_Bacteria; g__unclassified_Bacteria; s__unclassified_Bacteria
ASV_34097	0	0	0	0	7	4	3	3	13	5	3	1	0	0	0	d__Bacteria; p__Proteobacteria; c__Alphaproteobacteria; o__Rhizobiales; f__Rhizobiaceae; g__unclassified_Rhizobiaceae; s__unclassified_Rhizobiaceae
ASV_32853	0	0	0	3	6	4	2	6	4	2	0	4	1	2	3	d__Bacteria; p__Proteobacteria; c__Alphaproteobacteria; o__unclassified_Alphaproteobacteria; f__unclassified_Alphaproteobacteria; g__unclassified_Alphaproteobacteria; s__unclassified_Alphaproteobacteria
ASV_31038	0	0	0	0	14	0	0	6	9	15	0	0	0	0	0	d__Bacteria; p__Proteobacteria; c__Alphaproteobacteria; o__Micropepsales; f__Micropepsaceae; g__Micropepsis; s__uncultured_bacterium
ASV_5734	0	0	0	0	0	5	0	0	7	0	9	0	0	0	0	d__Bacteria; p__Firmicutes; c__Bacilli; o__Bacillales; f__Bacillaceae; g__Bacillus; s__unclassified_Bacillus
ASV_35361	0	0	0	0	14	0	0	8	0	22	10	5	0	0	4	d__Bacteria; p__Actinobacteria; c__Acidimicrobiia; o__Microtrichales; f__Ilumatobacteraceae; g__uncultured; s__metagenome
ASV_25608	0	0	0	11	0	5	4	0	0	1	0	1	0	6	0	d__Bacteria; p__Actinobacteria; c__Actinobacteria; o__Corynebacteriales; f__Mycobacteriaceae; g__Mycobacterium; s__unclassified_Mycobacterium
ASV_36295	0	0	0	0	15	0	0	0	0	30	0	0	0	0	0	d__Bacteria; p__Proteobacteria; c__Alphaproteobacteria; o__Rhizobiales; f__Rhizobiaceae; g__unclassified_Rhizobiaceae; s__unclassified_Rhizobiaceae
ASV_35814	0	0	0	0	0	0	0	0	16	28	0	0	0	0	0	d__Bacteria; p__Proteobacteria; c__Alphaproteobacteria; o__uncultured; f__uncultured; g__uncultured; s__uncultured_forest
ASV_10915	0	0	0	0	0	0	0	0	0	0	21	0	0	4	0	d__Bacteria; p__unclassified_Bacteria; c__unclassified_Bacteria; o__unclassified_Bacteria; f__unclassified_Bacteria; g__unclassified_Bacteria; s__unclassified_Bacteria
ASV_38898	0	0	0	0	0	1	5	0	0	0	0	5	0	9	0	d__Bacteria; p__Proteobacteria; c__Gammaproteobacteria; o__Pseudomonadales; f__Pseudomonadaceae; g__Pseudomonas; s__unclassified_Pseudomonas
ASV_13896	0	0	0	0	0	0	0	0	0	0	0	0	27	0	0	d__Bacteria; p__Proteobacteria; c__Gammaproteobacteria; o__Pseudomonadales; f__Pseudomonadaceae; g__Pseudomonas; s__unclassified_Pseudomonas
ASV_45096	0	0	0	0	0	0	0	0	0	0	0	0	0	23	0	d__Bacteria; p__Proteobacteria; c__Alphaproteobacteria; o__Rhizobiales; f__Rhizobiaceae; g__Ensifer; s__unclassified_Ensifer
ASV_34221	0	0	0	9	19	0	12	0	0	0	0	0	0	0	0	d__Bacteria; p__Proteobacteria; c__Gammaproteobacteria; o__Pseudomonadales; f__Pseudomonadaceae; g__Pseudomonas; s__unclassified_Pseudomonas
ASV_27182	16	19	10	0	0	0	3	0	1	0	0	0	0	0	0	d__Bacteria; p__Planctomycetes; c__Phycisphaerae; o__Phycisphaerales; f__Phycisphaeraceae; g__uncultured; s__uncultured_deep-sea
ASV_10134	13	11	11	0	0	0	0	0	0	0	0	0	0	0	0	d__Bacteria; p__Bacteroidetes; c__Bacteroidia; o__Chitinophagales; f__Saprospiraceae; g__uncultured; s__unclassified_uncultured
ASV_8834	10	8	15	3	0	0	0	6	2	0	0	2	0	0	0	d__Bacteria; p__Actinobacteria; c__Acidimicrobiia; o__Microtrichales; f__Microtrichaceae; g__Sva0996_marine_group; s__unclassified_Sva0996_marine_group
ASV_17832	18	24	21	0	0	0	0	0	0	0	0	0	0	0	0	d__Bacteria; p__Acidobacteria; c__Blastocatellia_(Subgroup_4); o__Blastocatellales; f__Blastocatellaceae; g__Blastocatella; s__unclassified_Blastocatella
ASV_43905	20	12	17	5	0	0	2	0	0	0	0	0	0	1	0	d__Bacteria; p__Bacteroidetes; c__Bacteroidia; o__Flavobacteriales; f__Flavobacteriaceae; g__Robertkochia; s__Robertkochia_marina
ASV_51600	6	3	0	10	0	0	3	10	0	0	0	4	0	0	5	d__Bacteria; p__Proteobacteria; c__Alphaproteobacteria; o__Puniceispirillales; f__uncultured; g__uncultured; s__uncultured_alpha
ASV_43841	11	4	3	2	0	0	0	0	0	3	1	1	0	4	3	d__Bacteria; p__Proteobacteria; c__Gammaproteobacteria; o__HOC36; f__HOC36; g__HOC36; s__uncultured_bacterium
ASV_17141	5	1	1	7	3	6	4	0	2	4	0	1	0	0	0	d__Bacteria; p__Actinobacteria; c__Acidimicrobiia; o__Microtrichales; f__Ilumatobacteraceae; g__Ilumatobacter; s__unclassified_Ilumatobacter
ASV_8182	10	15	14	4	4	1	8	6	8	1	0	0	6	1	3	d__Bacteria; p__Proteobacteria; c__Gammaproteobacteria; o__Betaproteobacteriales; f__Burkholderiaceae; g__unclassified_Burkholderiaceae; s__unclassified_Burkholderiaceae
ASV_26381	0	0	0	4	4	3	1	6	4	1	8	2	4	0	2	d__Bacteria; p__Firmicutes; c__Bacilli; o__Bacillales; f__Bacillaceae; g__Bacillus; s__unclassified_Bacillus
ASV_16540	0	0	0	0	15	0	0	5	20	4	10	0	0	4	0	d__Bacteria; p__Actinobacteria; c__Actinobacteria; o__Micrococcales; f__Micrococcaceae; g__unclassified_Micrococcaceae; s__unclassified_Micrococcaceae
ASV_18677	0	0	0	0	0	3	0	1	18	0	0	6	25	0	0	d__Bacteria; p__Proteobacteria; c__Gammaproteobacteria; o__Pseudomonadales; f__Pseudomonadaceae; g__Pseudomonas; s__unclassified_Pseudomonas
ASV_15416	0	0	0	4	4	0	2	2	1	4	0	3	12	7	3	d__Bacteria; p__Proteobacteria; c__Gammaproteobacteria; o__Pseudomonadales; f__Pseudomonadaceae; g__Pseudomonas; s__unclassified_Pseudomonas
ASV_2222	0	0	0	1	4	0	9	1	5	3	0	6	10	9	5	d__Bacteria; p__Proteobacteria; c__Gammaproteobacteria; o__Betaproteobacteriales; f__Burkholderiaceae; g__unclassified_Burkholderiaceae; s__unclassified_Burkholderiaceae
ASV_18575	0	0	0	13	0	0	24	0	14	0	0	0	0	0	0	d__Bacteria; p__Proteobacteria; c__Gammaproteobacteria; o__Betaproteobacteriales; f__Burkholderiaceae; g__unclassified_Burkholderiaceae; s__unclassified_Burkholderiaceae
ASV_17331	0	0	0	0	0	0	0	0	13	0	22	0	0	0	0	d__Bacteria; p__Proteobacteria; c__Alphaproteobacteria; o__Micropepsales; f__Micropepsaceae; g__uncultured; s__unclassified_uncultured
ASV_2602	0	0	0	5	0	0	0	0	1	3	6	0	5	5	1	d__Bacteria; p__Proteobacteria; c__Alphaproteobacteria; o__unclassified_Alphaproteobacteria; f__unclassified_Alphaproteobacteria; g__unclassified_Alphaproteobacteria; s__unclassified_Alphaproteobacteria
ASV_55053	0	0	0	0	0	5	13	19	20	29	0	0	0	0	0	d__Bacteria; p__Actinobacteria; c__Acidimicrobiia; o__IMCC26256; f__IMCC26256; g__IMCC26256; s__unclassified_IMCC26256
ASV_23878	0	0	0	0	0	0	5	0	0	0	8	11	8	0	11	d__Bacteria; p__Proteobacteria; c__Gammaproteobacteria; o__Betaproteobacteriales; f__Nitrosomonadaceae; g__MND1; s__unclassified_MND1
ASV_58576	0	0	0	12	0	0	4	0	0	0	10	0	0	0	5	d__Bacteria; p__Actinobacteria; c__Actinobacteria; o__Corynebacteriales; f__Nocardiaceae; g__Nocardia; s__unclassified_Nocardia
ASV_45234	0	0	0	0	0	0	22	0	0	0	0	0	0	0	11	d__Bacteria; p__Proteobacteria; c__Gammaproteobacteria; o__Pseudomonadales; f__Pseudomonadaceae; g__Pseudomonas; s__unclassified_Pseudomonas
ASV_35482	0	0	0	0	0	0	19	0	0	0	0	0	0	0	0	d__Bacteria; p__Proteobacteria; c__Gammaproteobacteria; o__Pseudomonadales; f__Pseudomonadaceae; g__Pseudomonas; s__unclassified_Pseudomonas
ASV_36337	8	0	0	5	0	4	0	0	0	0	0	5	0	0	5	d__Bacteria; p__Chloroflexi; c__Chloroflexia; o__Thermomicrobiales; f__JG30-KF-CM45; g__JG30-KF-CM45; s__uncultured_soil
ASV_27833	20	18	17	0	0	0	0	0	0	0	0	0	0	0	0	d__Bacteria; p__Chloroflexi; c__Chloroflexia; o__Chloroflexales; f__Chloroflexaceae; g__unclassified_Chloroflexaceae; s__unclassified_Chloroflexaceae
ASV_26464	22	16	19	0	0	2	0	0	0	0	0	0	0	0	0	d__Bacteria; p__Chloroflexi; c__Chloroflexia; o__Thermomicrobiales; f__AKYG1722; g__AKYG1722; s__uncultured_Chloroflexi
ASV_7000	25	11	5	0	0	0	0	4	0	0	0	0	0	0	0	d__Bacteria; p__Chloroflexi; c__Anaerolineae; o__SBR1031; f__SBR1031; g__SBR1031; s__uncultured_bacterium
ASV_57414	1	7	2	0	2	0	0	3	1	3	2	1	2	0	4	d__Bacteria; p__Actinobacteria; c__Actinobacteria; o__Frankiales; f__unclassified_Frankiales; g__unclassified_Frankiales; s__unclassified_Frankiales
ASV_13912	7	0	0	7	0	0	0	0	0	0	16	0	0	0	0	d__Bacteria; p__Proteobacteria; c__Alphaproteobacteria; o__Rhizobiales; f__Xanthobacteraceae; g__uncultured; s__unclassified_uncultured
ASV_3633	10	24	0	0	9	7	0	3	0	0	5	0	0	0	2	d__Bacteria; p__Chloroflexi; c__Anaerolineae; o__Ardenticatenales; f__uncultured; g__uncultured; s__uncultured_prokaryote
ASV_30254	8	4	5	11	0	6	4	5	1	5	5	0	7	0	2	d__Bacteria; p__Actinobacteria; c__Actinobacteria; o__Micrococcales; f__Micrococcaceae; g__unclassified_Micrococcaceae; s__unclassified_Micrococcaceae
ASV_34015	0	15	20	0	0	0	0	0	0	0	0	0	0	0	4	d__Bacteria; p__Gemmatimonadetes; c__S0134_terrestrial_group; o__S0134_terrestrial_group; f__S0134_terrestrial_group; g__S0134_terrestrial_group; s__uncultured_bacterium
ASV_3017	12	13	8	0	7	0	5	0	0	7	0	0	0	0	0	d__Bacteria; p__Proteobacteria; c__Alphaproteobacteria; o__Rhizobiales; f__Rhizobiaceae; g__unclassified_Rhizobiaceae; s__unclassified_Rhizobiaceae
ASV_46140	0	0	1	5	3	0	4	6	2	13	2	0	7	1	2	d__Bacteria; p__Actinobacteria; c__Actinobacteria; o__Streptomycetales; f__Streptomycetaceae; g__Streptomyces; s__unclassified_Streptomyces
ASV_58875	0	0	0	1	6	7	0	7	9	2	7	2	6	0	0	d__Bacteria; p__Firmicutes; c__Bacilli; o__Bacillales; f__Bacillaceae; g__Bacillus; s__unclassified_Bacillus
ASV_13962	0	0	0	0	0	3	0	3	10	0	4	2	4	0	0	d__Bacteria; p__Firmicutes; c__Bacilli; o__Bacillales; f__Bacillaceae; g__Bacillus; s__unclassified_Bacillus
ASV_35020	0	0	0	3	3	1	2	6	3	0	2	1	4	0	0	d__Bacteria; p__Firmicutes; c__Bacilli; o__Bacillales; f__Bacillaceae; g__Bacillus; s__unclassified_Bacillus
ASV_11936	0	0	0	0	4	0	0	7	0	5	14	0	6	0	0	d__Bacteria; p__Chloroflexi; c__Anaerolineae; o__SBR1031; f__A4b; g__A4b; s__unclassified_A4b
ASV_47498	0	0	0	0	10	0	0	10	0	0	0	0	0	0	0	d__Bacteria; p__unclassified_Bacteria; c__unclassified_Bacteria; o__unclassified_Bacteria; f__unclassified_Bacteria; g__unclassified_Bacteria; s__unclassified_Bacteria
ASV_58139	0	0	0	0	4	8	3	1	4	9	1	0	0	1	3	d__Bacteria; p__Proteobacteria; c__Alphaproteobacteria; o__Rhizobiales; f__Rhizobiaceae; g__unclassified_Rhizobiaceae; s__unclassified_Rhizobiaceae
ASV_40155	0	0	0	2	4	1	5	4	2	2	3	5	7	7	5	d__Bacteria; p__Proteobacteria; c__Alphaproteobacteria; o__Rhizobiales; f__Rhizobiaceae; g__Nitratireductor; s__unclassified_Nitratireductor
ASV_21480	0	0	0	0	0	11	6	0	0	0	0	16	5	6	0	d__Bacteria; p__Proteobacteria; c__Gammaproteobacteria; o__Pseudomonadales; f__Pseudomonadaceae; g__Pseudomonas; s__unclassified_Pseudomonas
ASV_57792	0	0	0	0	0	0	0	0	0	6	0	0	0	12	7	d__Bacteria; p__Proteobacteria; c__Alphaproteobacteria; o__Sphingomonadales; f__Sphingomonadaceae; g__Sphingopyxis; s__unclassified_Sphingopyxis
ASV_41671	0	0	0	0	0	6	0	0	0	0	0	0	0	26	0	d__Bacteria; p__Proteobacteria; c__Gammaproteobacteria; o__Pseudomonadales; f__Pseudomonadaceae; g__Pseudomonas; s__unclassified_Pseudomonas
ASV_49338	0	0	0	0	0	0	20	0	0	0	0	0	0	25	0	d__Bacteria; p__Proteobacteria; c__Gammaproteobacteria; o__Pseudomonadales; f__Pseudomonadaceae; g__Pseudomonas; s__unclassified_Pseudomonas
ASV_31792	0	0	0	27	0	0	0	0	0	0	6	0	0	0	5	d__Bacteria; p__Proteobacteria; c__Alphaproteobacteria; o__Sphingomonadales; f__Sphingomonadaceae; g__Novosphingobium; s__unclassified_Novosphingobium
ASV_22501	0	0	0	0	0	0	0	0	0	0	0	0	0	0	17	d__Bacteria; p__Proteobacteria; c__Gammaproteobacteria; o__Pseudomonadales; f__Pseudomonadaceae; g__Pseudomonas; s__unclassified_Pseudomonas
ASV_49130	0	0	0	0	33	0	0	0	0	0	0	0	0	0	0	d__Bacteria; p__unclassified_Bacteria; c__unclassified_Bacteria; o__unclassified_Bacteria; f__unclassified_Bacteria; g__unclassified_Bacteria; s__unclassified_Bacteria
ASV_52902	9	0	0	6	0	0	10	5	0	1	0	0	0	4	0	d__Bacteria; p__Chloroflexi; c__Anaerolineae; o__SBR1031; f__A4b; g__A4b; s__uncultured_Chloroflexi
ASV_44090	29	23	4	0	0	0	0	0	0	2	0	0	0	0	0	d__Bacteria; p__Bacteroidetes; c__Rhodothermia; o__Rhodothermales; f__Rhodothermaceae; g__uncultured; s__uncultured_bacterium
ASV_12580	19	0	14	0	0	0	0	0	0	0	0	0	0	0	0	d__Bacteria; p__Actinobacteria; c__MB-A2-108; o__MB-A2-108; f__MB-A2-108; g__MB-A2-108; s__uncultured_bacterium
ASV_14741	18	18	29	0	0	0	0	0	0	0	0	0	0	0	0	d__Bacteria; p__Cyanobacteria; c__Oxyphotobacteria; o__Nostocales; f__Nostocales_Incertae_Sedis; g__CENA533; s__Oscillatoriales_cyanobacterium
ASV_19418	12	11	14	6	2	0	1	0	0	1	0	4	0	9	2	d__Bacteria; p__Gemmatimonadetes; c__S0134_terrestrial_group; o__S0134_terrestrial_group; f__S0134_terrestrial_group; g__S0134_terrestrial_group; s__uncultured_bacterium
ASV_23944	0	7	11	11	0	0	11	0	0	2	0	0	0	4	8	d__Bacteria; p__Actinobacteria; c__unclassified_Actinobacteria; o__unclassified_Actinobacteria; f__unclassified_Actinobacteria; g__unclassified_Actinobacteria; s__unclassified_Actinobacteria
ASV_28691	0	9	15	0	0	0	7	0	0	8	0	0	0	0	0	d__Bacteria; p__Chloroflexi; c__Anaerolineae; o__SBR1031; f__A4b; g__A4b; s__unclassified_A4b
ASV_1325	12	20	0	10	0	7	0	0	0	0	4	0	0	0	0	d__Bacteria; p__Proteobacteria; c__Alphaproteobacteria; o__Rhodovibrionales; f__Kiloniellaceae; g__uncultured; s__unclassified_uncultured
ASV_27509	7	31	12	0	0	0	0	0	0	0	0	0	0	0	0	d__Bacteria; p__Cyanobacteria; c__Oxyphotobacteria; o__Nostocales; f__Coleofasciculaceae; g__Microcoleus_Es-Yyy1400; s__unclassified_Microcoleus_Es-Yyy1400
ASV_39537	1	1	1	3	2	1	6	1	0	1	0	0	2	8	5	d__Bacteria; p__Proteobacteria; c__Gammaproteobacteria; o__Pseudomonadales; f__Pseudomonadaceae; g__Pseudomonas; s__unclassified_Pseudomonas
ASV_29121	0	0	32	0	0	0	0	0	0	0	0	0	0	0	0	d__Bacteria; p__Cyanobacteria; c__Oxyphotobacteria; o__Nostocales; f__Coleofasciculaceae; g__Microcoleus_Es-Yyy1400; s__unclassified_Microcoleus_Es-Yyy1400
ASV_47050	0	0	0	7	0	1	2	6	5	2	1	1	2	2	0	d__Bacteria; p__unclassified_Bacteria; c__unclassified_Bacteria; o__unclassified_Bacteria; f__unclassified_Bacteria; g__unclassified_Bacteria; s__unclassified_Bacteria
ASV_29725	0	0	0	16	3	5	0	2	1	1	1	1	1	1	1	d__Bacteria; p__Firmicutes; c__Bacilli; o__Bacillales; f__Bacillaceae; g__Bacillus; s__unclassified_Bacillus
ASV_7670	0	0	0	9	7	3	0	9	6	4	5	1	2	0	0	d__Bacteria; p__Firmicutes; c__Bacilli; o__Bacillales; f__Bacillaceae; g__Bacillus; s__unclassified_Bacillus
ASV_48920	0	0	0	8	3	6	0	2	7	4	12	3	9	0	0	d__Bacteria; p__Actinobacteria; c__Actinobacteria; o__Micrococcales; f__Micrococcaceae; g__unclassified_Micrococcaceae; s__unclassified_Micrococcaceae
ASV_35304	0	0	0	8	4	4	2	4	11	1	2	0	4	2	0	d__Bacteria; p__Proteobacteria; c__Alphaproteobacteria; o__Rhizobiales; f__Rhizobiaceae; g__unclassified_Rhizobiaceae; s__unclassified_Rhizobiaceae
ASV_13073	0	0	0	2	5	6	1	1	8	2	4	8	3	5	3	d__Bacteria; p__Proteobacteria; c__Gammaproteobacteria; o__Betaproteobacteriales; f__Burkholderiaceae; g__unclassified_Burkholderiaceae; s__unclassified_Burkholderiaceae
ASV_16665	16	0	0	10	0	0	0	8	11	0	11	0	6	0	3	d__Bacteria; p__Chloroflexi; c__Anaerolineae; o__SBR1031; f__A4b; g__A4b; s__unclassified_A4b
ASV_33133	0	0	0	0	0	0	0	0	0	0	23	0	0	0	0	d__Bacteria; p__Firmicutes; c__Bacilli; o__Bacillales; f__Bacillaceae; g__Bacillus; s__unclassified_Bacillus
ASV_38840	0	0	22	0	7	9	0	0	0	5	14	0	0	0	14	d__Bacteria; p__Proteobacteria; c__Deltaproteobacteria; o__Desulfuromonadales; f__Desulfuromonadaceae; g__Desulfuromonas; s__uncultured_Desulfuromonadales
ASV_30011	0	0	0	0	0	2	0	1	7	0	2	12	24	1	0	d__Bacteria; p__Proteobacteria; c__Gammaproteobacteria; o__Pseudomonadales; f__Pseudomonadaceae; g__Pseudomonas; s__unclassified_Pseudomonas
ASV_22476	0	0	0	0	0	0	10	0	0	0	0	0	0	0	23	d__Bacteria; p__Proteobacteria; c__Gammaproteobacteria; o__Cellvibrionales; f__Cellvibrionaceae; g__Marinimicrobium; s__uncultured_Marinimicrobium
ASV_19514	0	0	0	11	0	0	12	0	0	0	0	0	0	0	0	d__Bacteria; p__Proteobacteria; c__Gammaproteobacteria; o__Pseudomonadales; f__Pseudomonadaceae; g__Pseudomonas; s__unclassified_Pseudomonas
ASV_9067	5	8	7	2	3	0	3	0	0	0	1	0	4	2	1	d__Bacteria; p__Planctomycetes; c__Phycisphaerae; o__Phycisphaerales; f__Phycisphaeraceae; g__uncultured; s__unclassified_uncultured
ASV_41814	9	0	11	2	0	5	0	0	0	0	1	1	0	4	3	d__Bacteria; p__Chloroflexi; c__Anaerolineae; o__Ardenticatenales; f__uncultured; g__uncultured; s__uncultured_bacterium
ASV_35206	4	2	2	0	3	5	0	0	0	0	0	5	0	0	0	d__Bacteria; p__Actinobacteria; c__Nitriliruptoria; o__Nitriliruptorales; f__Nitriliruptoraceae; g__Nitriliruptoraceae; s__unclassified_Nitriliruptoraceae
ASV_49475	0	0	0	5	8	2	1	3	1	6	0	0	3	2	5	d__Bacteria; p__Actinobacteria; c__Actinobacteria; o__Frankiales; f__unclassified_Frankiales; g__unclassified_Frankiales; s__unclassified_Frankiales
ASV_29232	18	0	0	5	0	0	2	0	0	7	0	0	0	0	0	d__Bacteria; p__Actinobacteria; c__Actinobacteria; o__Frankiales; f__Sporichthyaceae; g__Sporichthya; s__Sporichthya_polymorpha
ASV_53684	15	11	17	0	0	0	0	0	0	0	0	0	0	0	0	d__Bacteria; p__Proteobacteria; c__Gammaproteobacteria; o__HOC36; f__HOC36; g__HOC36; s__uncultured_bacterium
ASV_44913	1	0	0	2	7	3	3	7	5	8	2	5	2	1	1	d__Bacteria; p__Proteobacteria; c__Alphaproteobacteria; o__Rhodobacterales; f__Rhodobacteraceae; g__Actibacterium; s__unclassified_Actibacterium
ASV_36578	23	13	11	0	0	0	0	3	0	0	0	0	0	0	2	d__Bacteria; p__Proteobacteria; c__Alphaproteobacteria; o__Rhodobacterales; f__Rhodobacteraceae; g__uncultured; s__unclassified_uncultured
ASV_57054	8	7	0	0	0	0	0	0	7	0	8	0	6	0	0	d__Bacteria; p__Proteobacteria; c__Alphaproteobacteria; o__Rhizobiales; f__unclassified_Rhizobiales; g__unclassified_Rhizobiales; s__unclassified_Rhizobiales
ASV_8322	0	9	0	9	0	0	0	0	0	0	0	0	0	0	6	d__Bacteria; p__Actinobacteria; c__Thermoleophilia; o__Gaiellales; f__uncultured; g__uncultured; s__metagenome
ASV_25103	11	0	30	0	0	12	1	2	1	2	0	0	0	0	0	d__Bacteria; p__Acidobacteria; c__Blastocatellia_(Subgroup_4); o__Blastocatellales; f__Blastocatellaceae; g__unclassified_Blastocatellaceae; s__unclassified_Blastocatellaceae
ASV_46552	0	0	1	5	4	2	1	1	3	1	0	2	0	2	3	d__Bacteria; p__Proteobacteria; c__Gammaproteobacteria; o__Pseudomonadales; f__Pseudomonadaceae; g__Pseudomonas; s__unclassified_Pseudomonas
ASV_46083	0	0	0	0	5	3	6	5	0	1	7	13	9	0	3	d__Bacteria; p__Actinobacteria; c__Actinobacteria; o__Corynebacteriales; f__Nocardiaceae; g__Nocardia; s__unclassified_Nocardia
ASV_55178	0	0	0	0	0	2	0	12	0	0	8	10	0	0	0	d__Bacteria; p__Proteobacteria; c__Alphaproteobacteria; o__Rhizobiales; f__Rhizobiaceae; g__unclassified_Rhizobiaceae; s__unclassified_Rhizobiaceae
ASV_4550	0	0	0	0	10	13	0	7	10	0	19	0	0	0	0	d__Bacteria; p__Firmicutes; c__Bacilli; o__Bacillales; f__Bacillaceae; g__Bacillus; s__unclassified_Bacillus
ASV_54201	0	0	0	0	6	3	2	0	3	0	0	3	1	8	0	d__Bacteria; p__Proteobacteria; c__Gammaproteobacteria; o__Cellvibrionales; f__Microbulbiferaceae; g__Microbulbifer; s__unclassified_Microbulbifer
ASV_11458	0	0	0	3	4	8	9	2	3	0	0	5	8	5	0	d__Bacteria; p__Proteobacteria; c__Gammaproteobacteria; o__unclassified_Gammaproteobacteria; f__unclassified_Gammaproteobacteria; g__unclassified_Gammaproteobacteria; s__unclassified_Gammaproteobacteria
ASV_19230	0	0	0	3	3	1	2	2	14	4	0	3	5	2	6	d__Bacteria; p__Proteobacteria; c__Gammaproteobacteria; o__Xanthomonadales; f__Xanthomonadaceae; g__Luteimonas; s__Luteimonas_pelagia
ASV_28572	0	0	0	1	3	5	3	0	3	1	9	0	5	0	0	d__Bacteria; p__Actinobacteria; c__Actinobacteria; o__Propionibacteriales; f__Nocardioidaceae; g__Nocardioides; s__unclassified_Nocardioides
ASV_5391	0	0	0	8	0	0	0	0	2	7	3	0	0	7	0	d__Bacteria; p__Proteobacteria; c__Alphaproteobacteria; o__unclassified_Alphaproteobacteria; f__unclassified_Alphaproteobacteria; g__unclassified_Alphaproteobacteria; s__unclassified_Alphaproteobacteria
ASV_23531	0	0	6	0	5	0	0	4	4	18	0	0	0	9	14	d__Bacteria; p__Acidobacteria; c__Subgroup_6; o__Subgroup_6; f__Subgroup_6; g__Subgroup_6; s__unclassified_Subgroup_6
ASV_8985	0	0	0	0	0	23	0	0	0	0	6	0	0	0	0	d__Bacteria; p__Firmicutes; c__Bacilli; o__Bacillales; f__Bacillaceae; g__Bacillus; s__unclassified_Bacillus
ASV_43773	0	0	0	0	0	0	0	0	0	0	43	0	0	0	0	d__Bacteria; p__Firmicutes; c__Bacilli; o__Bacillales; f__Bacillaceae; g__Bacillus; s__unclassified_Bacillus
ASV_43138	0	0	0	0	0	1	0	0	0	0	20	0	9	0	0	d__Bacteria; p__Firmicutes; c__Bacilli; o__Bacillales; f__Bacillaceae; g__Bacillus; s__unclassified_Bacillus
ASV_6009	0	0	0	0	5	3	0	0	0	0	20	0	0	0	0	d__Bacteria; p__Firmicutes; c__Bacilli; o__Bacillales; f__Bacillaceae; g__Bacillus; s__unclassified_Bacillus
ASV_1664	0	0	0	0	0	0	6	0	0	0	0	18	0	0	0	d__Bacteria; p__Proteobacteria; c__Gammaproteobacteria; o__Aeromonadales; f__Aeromonadaceae; g__Zobellella; s__unclassified_Zobellella
ASV_2958	54	26	0	0	0	0	0	0	0	0	0	0	0	0	0	d__Bacteria; p__Actinobacteria; c__Actinobacteria; o__Pseudonocardiales; f__Pseudonocardiaceae; g__Pseudonocardia; s__unclassified_Pseudonocardia
ASV_49420	7	5	3	4	3	1	1	6	2	2	2	0	2	4	2	d__Bacteria; p__Actinobacteria; c__Actinobacteria; o__Propionibacteriales; f__Nocardioidaceae; g__Nocardioides; s__unclassified_Nocardioides
ASV_10515	16	13	0	0	5	0	0	0	0	0	0	0	0	0	0	d__Bacteria; p__Proteobacteria; c__Deltaproteobacteria; o__Myxococcales; f__Eel-36e1D6; g__Eel-36e1D6; s__unclassified_Eel-36e1D6
ASV_5494	11	22	20	0	0	0	0	0	0	0	0	0	0	0	0	d__Bacteria; p__Proteobacteria; c__Alphaproteobacteria; o__Rhodobacterales; f__Rhodobacteraceae; g__uncultured; s__unclassified_uncultured
ASV_39548	13	27	0	0	0	0	0	0	0	0	0	0	0	0	0	d__Bacteria; p__Cyanobacteria; c__Oxyphotobacteria; o__Thermosynechococcales; f__Thermosynechococcaceae; g__Synechococcus_IR11; s__unclassified_Synechococcus_IR11
ASV_54503	0	27	22	0	0	0	0	0	0	0	0	0	0	0	0	d__Bacteria; p__Actinobacteria; c__Acidimicrobiia; o__Actinomarinales; f__uncultured; g__uncultured; s__uncultured_Actinomycetales
ASV_37135	0	17	6	20	0	0	13	0	0	0	0	0	0	0	4	d__Bacteria; p__Gemmatimonadetes; c__AKAU4049; o__AKAU4049; f__AKAU4049; g__AKAU4049; s__uncultured_soil
ASV_56548	0	31	0	0	0	0	0	0	0	0	0	0	0	0	0	d__Bacteria; p__Cyanobacteria; c__Oxyphotobacteria; o__Thermosynechococcales; f__Thermosynechococcaceae; g__Synechococcus_IR11; s__Pseudanabaena_galeata
ASV_38791	0	9	0	0	0	0	10	0	0	0	0	0	0	7	10	d__Bacteria; p__Proteobacteria; c__Alphaproteobacteria; o__Rhodospirillales; f__Thalassospiraceae; g__Thalassospira; s__unclassified_Thalassospira
ASV_41934	0	11	0	0	17	0	0	0	0	2	0	0	0	0	0	d__Bacteria; p__Proteobacteria; c__Gammaproteobacteria; o__Betaproteobacteriales; f__Nitrosomonadaceae; g__MND1; s__unclassified_MND1
ASV_39046	0	0	32	0	0	0	0	0	0	0	0	0	0	0	0	d__Bacteria; p__Cyanobacteria; c__Oxyphotobacteria; o__Nostocales; f__Coleofasciculaceae; g__Microcoleus_Es-Yyy1400; s__unclassified_Microcoleus_Es-Yyy1400
ASV_14240	0	0	0	0	7	2	1	4	3	3	9	5	3	0	0	d__Bacteria; p__Firmicutes; c__Bacilli; o__Bacillales; f__Bacillaceae; g__Bacillus; s__unclassified_Bacillus
ASV_33785	0	0	0	0	9	6	1	10	2	4	4	8	2	4	2	d__Bacteria; p__Actinobacteria; c__Actinobacteria; o__Micrococcales; f__Micrococcaceae; g__unclassified_Micrococcaceae; s__unclassified_Micrococcaceae
ASV_5469	0	0	0	0	0	0	0	12	10	7	2	0	0	0	0	d__Bacteria; p__Actinobacteria; c__Actinobacteria; o__Frankiales; f__Nakamurellaceae; g__Nakamurella; s__unclassified_Nakamurella
ASV_15936	0	0	0	0	0	0	0	24	0	0	0	0	0	0	0	d__Bacteria; p__Actinobacteria; c__Actinobacteria; o__Propionibacteriales; f__Nocardioidaceae; g__Aeromicrobium; s__unclassified_Aeromicrobium
ASV_21085	0	0	0	7	6	0	3	0	14	0	0	1	3	4	1	d__Bacteria; p__Proteobacteria; c__Gammaproteobacteria; o__Pseudomonadales; f__Pseudomonadaceae; g__Pseudomonas; s__unclassified_Pseudomonas
ASV_9502	0	0	0	2	1	3	3	3	2	4	0	1	0	6	8	d__Bacteria; p__Proteobacteria; c__Gammaproteobacteria; o__Xanthomonadales; f__Xanthomonadaceae; g__Pseudoxanthomonas; s__unclassified_Pseudoxanthomonas
ASV_33246	0	0	0	3	7	0	1	5	0	1	2	0	0	2	1	d__Bacteria; p__Proteobacteria; c__Gammaproteobacteria; o__Xanthomonadales; f__Xanthomonadaceae; g__Pseudoxanthomonas; s__unclassified_Pseudoxanthomonas
ASV_33328	0	0	0	9	6	3	5	6	6	5	1	2	2	5	8	d__Bacteria; p__Proteobacteria; c__Alphaproteobacteria; o__Rhizobiales; f__Rhizobiaceae; g__unclassified_Rhizobiaceae; s__unclassified_Rhizobiaceae
ASV_5625	0	0	0	2	4	1	1	6	7	0	5	6	5	5	3	d__Bacteria; p__Proteobacteria; c__Alphaproteobacteria; o__Rhizobiales; f__Rhizobiaceae; g__unclassified_Rhizobiaceae; s__unclassified_Rhizobiaceae
ASV_9799	0	0	0	8	4	2	0	7	0	17	4	0	0	0	0	d__Bacteria; p__Proteobacteria; c__Gammaproteobacteria; o__Cellvibrionales; f__Microbulbiferaceae; g__Microbulbifer; s__uncultured_bacterium
ASV_605	0	0	0	0	0	0	11	3	5	8	0	0	0	22	0	d__Bacteria; p__Proteobacteria; c__Gammaproteobacteria; o__Betaproteobacteriales; f__Rhodocyclaceae; g__Azoarcus; s__unclassified_Azoarcus
ASV_48853	0	0	0	0	15	0	16	0	4	0	0	0	0	0	0	d__Bacteria; p__Actinobacteria; c__Actinobacteria; o__Micrococcales; f__Cellulomonadaceae; g__Cellulomonas; s__unclassified_Cellulomonas
ASV_18406	0	0	0	4	2	4	0	0	3	1	4	0	1	2	1	d__Bacteria; p__Proteobacteria; c__Gammaproteobacteria; o__Pseudomonadales; f__Pseudomonadaceae; g__Pseudomonas; s__unclassified_Pseudomonas
ASV_49326	0	0	0	0	12	0	14	0	1	0	0	1	0	13	0	d__Bacteria; p__Proteobacteria; c__Gammaproteobacteria; o__Pseudomonadales; f__Pseudomonadaceae; g__Pseudomonas; s__Spumella-like_flagellate
ASV_51906	0	0	0	0	20	0	0	0	38	0	0	0	0	0	0	d__Bacteria; p__Proteobacteria; c__Gammaproteobacteria; o__Pseudomonadales; f__Pseudomonadaceae; g__Pseudomonas; s__unclassified_Pseudomonas
ASV_8014	0	0	0	25	0	4	8	0	0	9	3	13	0	0	0	d__Bacteria; p__Actinobacteria; c__Actinobacteria; o__Corynebacteriales; f__Mycobacteriaceae; g__Mycobacterium; s__unclassified_Mycobacterium
ASV_6859	0	0	0	0	0	0	0	0	0	7	0	0	0	0	12	d__Bacteria; p__Actinobacteria; c__Actinobacteria; o__Corynebacteriales; f__Mycobacteriaceae; g__Mycobacterium; s__unclassified_Mycobacterium
ASV_26703	0	0	0	12	1	5	10	0	0	5	0	0	0	4	15	d__Bacteria; p__Actinobacteria; c__Actinobacteria; o__Propionibacteriales; f__Nocardioidaceae; g__Nocardioides; s__unclassified_Nocardioides
ASV_4227	0	0	0	0	0	9	0	0	0	0	34	10	0	0	0	d__Bacteria; p__Firmicutes; c__Bacilli; o__Bacillales; f__Paenibacillaceae; g__Paenibacillus; s__unclassified_Paenibacillus
ASV_3163	0	0	0	5	3	4	0	0	0	0	3	9	0	3	0	d__Bacteria; p__Proteobacteria; c__Gammaproteobacteria; o__Pseudomonadales; f__Pseudomonadaceae; g__Pseudomonas; s__unclassified_Pseudomonas
ASV_30336	0	0	0	2	0	1	1	0	0	0	2	4	21	3	2	d__Bacteria; p__Proteobacteria; c__Gammaproteobacteria; o__Pseudomonadales; f__Pseudomonadaceae; g__Pseudomonas; s__bromate-reducing_bacterium
ASV_17094	0	0	0	4	0	0	10	2	0	0	0	0	1	6	11	d__Bacteria; p__Actinobacteria; c__Actinobacteria; o__Propionibacteriales; f__Nocardioidaceae; g__Aeromicrobium; s__uncultured_bacterium
ASV_53463	0	0	0	3	6	0	1	0	0	0	0	0	0	5	3	d__Bacteria; p__Verrucomicrobia; c__Verrucomicrobiae; o__Verrucomicrobiales; f__Rubritaleaceae; g__Luteolibacter; s__unclassified_Luteolibacter
ASV_16437	3	0	5	0	0	3	7	0	0	0	0	0	0	12	10	d__Bacteria; p__Proteobacteria; c__Alphaproteobacteria; o__Rhodobacterales; f__Rhodobacteraceae; g__unclassified_Rhodobacteraceae; s__unclassified_Rhodobacteraceae
ASV_14255	0	0	0	4	6	2	2	0	0	1	0	0	1	6	12	d__Bacteria; p__Proteobacteria; c__Gammaproteobacteria; o__Pseudomonadales; f__Pseudomonadaceae; g__Pseudomonas; s__unclassified_Pseudomonas
ASV_48235	0	0	0	23	0	0	18	0	0	0	0	0	0	0	0	d__Bacteria; p__Proteobacteria; c__Gammaproteobacteria; o__Pseudomonadales; f__Pseudomonadaceae; g__Pseudomonas; s__unclassified_Pseudomonas
ASV_6647	15	11	9	0	0	3	0	0	0	5	0	0	0	0	0	d__Bacteria; p__Chloroflexi; c__Anaerolineae; o__SBR1031; f__A4b; g__A4b; s__unclassified_A4b
ASV_49760	12	16	12	4	0	3	0	0	0	0	0	0	0	0	0	d__Bacteria; p__Chloroflexi; c__Anaerolineae; o__SBR1031; f__SBR1031; g__SBR1031; s__uncultured_bacterium
ASV_47532	20	10	8	0	0	0	0	0	0	0	0	0	0	0	0	d__Bacteria; p__Proteobacteria; c__Alphaproteobacteria; o__Caulobacterales; f__Hyphomonadaceae; g__Hyphomonas; s__unclassified_Hyphomonas
ASV_51109	13	0	17	0	0	0	0	0	0	0	0	0	0	0	0	d__Bacteria; p__Proteobacteria; c__Alphaproteobacteria; o__Rhodobacterales; f__Rhodobacteraceae; g__unclassified_Rhodobacteraceae; s__unclassified_Rhodobacteraceae
ASV_24599	4	4	3	1	3	5	3	2	5	4	4	0	2	1	4	d__Bacteria; p__Proteobacteria; c__Alphaproteobacteria; o__Rhodobacterales; f__Rhodobacteraceae; g__unclassified_Rhodobacteraceae; s__unclassified_Rhodobacteraceae
ASV_46830	11	0	0	11	0	0	0	0	0	0	0	2	6	0	4	d__Bacteria; p__Proteobacteria; c__Alphaproteobacteria; o__Rhodobacterales; f__Rhodobacteraceae; g__uncultured; s__uncultured_organism
ASV_51589	31	0	0	0	0	0	0	0	0	0	0	0	0	0	0	d__Bacteria; p__Cyanobacteria; c__Oxyphotobacteria; o__Thermosynechococcales; f__Thermosynechococcaceae; g__Synechococcus_IR11; s__Pseudanabaena_galeata
ASV_44174	0	0	6	6	0	10	1	0	0	1	3	3	0	0	0	d__Bacteria; p__Proteobacteria; c__Gammaproteobacteria; o__Betaproteobacteriales; f__Burkholderiaceae; g__unclassified_Burkholderiaceae; s__unclassified_Burkholderiaceae
ASV_45336	0	0	0	3	4	8	0	5	5	1	6	0	1	0	0	d__Bacteria; p__Firmicutes; c__Bacilli; o__Bacillales; f__Bacillaceae; g__Bacillus; s__Bacillus_cohnii
ASV_8080	0	0	0	0	0	3	0	3	3	0	9	8	1	0	0	d__Bacteria; p__Firmicutes; c__Bacilli; o__Bacillales; f__Bacillaceae; g__Bacillus; s__unclassified_Bacillus
ASV_57753	0	0	0	5	5	5	5	3	3	10	0	0	0	2	5	d__Bacteria; p__Verrucomicrobia; c__Verrucomicrobiae; o__Verrucomicrobiales; f__Verrucomicrobiaceae; g__Roseimicrobium; s__Roseimicrobium_gellanilyticum
ASV_46516	0	0	0	6	1	0	7	5	0	0	0	1	4	0	4	d__Bacteria; p__Actinobacteria; c__Actinobacteria; o__Streptomycetales; f__Streptomycetaceae; g__E1B-B3-114; s__Rhacophorus_dennysi
ASV_41398	0	0	0	0	15	0	0	1	8	14	0	0	0	0	0	d__Bacteria; p__Proteobacteria; c__Gammaproteobacteria; o__Enterobacteriales; f__Enterobacteriaceae; g__Enterobacter; s__unclassified_Enterobacter
ASV_3870	0	0	0	0	4	1	2	8	1	6	1	1	5	3	4	d__Bacteria; p__Proteobacteria; c__Alphaproteobacteria; o__Rhizobiales; f__Rhizobiaceae; g__Aminobacter; s__unclassified_Aminobacter
ASV_59329	0	0	0	1	2	6	5	2	5	3	0	6	1	3	2	d__Bacteria; p__Proteobacteria; c__Alphaproteobacteria; o__Rhizobiales; f__Stappiaceae; g__Labrenzia; s__unclassified_Labrenzia
ASV_23794	0	0	0	0	0	2	0	3	0	0	0	7	17	0	0	d__Bacteria; p__Actinobacteria; c__Actinobacteria; o__Streptomycetales; f__Streptomycetaceae; g__Streptomyces; s__unclassified_Streptomyces
ASV_2387	0	0	0	10	1	1	2	7	0	1	2	5	1	0	2	d__Bacteria; p__Proteobacteria; c__Alphaproteobacteria; o__Rhizobiales; f__Rhizobiaceae; g__unclassified_Rhizobiaceae; s__unclassified_Rhizobiaceae
ASV_24607	0	0	0	2	7	4	3	6	6	1	0	8	7	3	6	d__Bacteria; p__Proteobacteria; c__Alphaproteobacteria; o__Rhizobiales; f__Rhizobiaceae; g__unclassified_Rhizobiaceae; s__unclassified_Rhizobiaceae
ASV_9321	0	0	0	7	4	3	3	2	9	2	1	3	5	2	0	d__Bacteria; p__Proteobacteria; c__Alphaproteobacteria; o__unclassified_Alphaproteobacteria; f__unclassified_Alphaproteobacteria; g__unclassified_Alphaproteobacteria; s__unclassified_Alphaproteobacteria
ASV_44327	0	0	0	0	1	1	1	0	7	0	0	0	2	5	0	d__Bacteria; p__Proteobacteria; c__Gammaproteobacteria; o__Alteromonadales; f__Alteromonadaceae; g__Rheinheimera; s__unclassified_Rheinheimera
ASV_43866	0	0	0	3	6	0	4	2	1	6	0	2	6	7	2	d__Bacteria; p__Proteobacteria; c__Gammaproteobacteria; o__Betaproteobacteriales; f__Burkholderiaceae; g__unclassified_Burkholderiaceae; s__unclassified_Burkholderiaceae
ASV_8729	0	0	0	2	3	1	8	1	2	1	0	1	6	6	2	d__Bacteria; p__Proteobacteria; c__Gammaproteobacteria; o__Xanthomonadales; f__Xanthomonadaceae; g__Arenimonas; s__unclassified_Arenimonas
ASV_31141	0	0	0	1	3	0	0	2	5	4	4	1	13	0	0	d__Bacteria; p__Proteobacteria; c__Alphaproteobacteria; o__Rhizobiales; f__Rhizobiaceae; g__Ensifer; s__unclassified_Ensifer
ASV_41638	0	0	0	0	0	3	0	0	0	0	8	14	0	0	0	d__Bacteria; p__Acidobacteria; c__Subgroup_6; o__Subgroup_6; f__Subgroup_6; g__Subgroup_6; s__unclassified_Subgroup_6
ASV_35932	0	0	0	0	0	0	0	5	12	0	11	0	11	14	0	d__Bacteria; p__Proteobacteria; c__Alphaproteobacteria; o__Rhizobiales; f__Xanthobacteraceae; g__unclassified_Xanthobacteraceae; s__unclassified_Xanthobacteraceae
ASV_1138	0	0	0	20	5	0	2	0	0	2	0	0	3	6	6	d__Bacteria; p__Proteobacteria; c__Deltaproteobacteria; o__Myxococcales; f__bacteriap25; g__bacteriap25; s__uncultured_bacterium
ASV_20480	0	0	0	0	0	0	16	0	0	0	0	0	0	19	0	d__Bacteria; p__Proteobacteria; c__Alphaproteobacteria; o__Rhizobiales; f__Rhizobiaceae; g__Allorhizobium-Neorhizobium-Pararhizobium-Rhizobium; s__unclassified_Allorhizobium-Neorhizobium-Pararhizobium-Rhizobium
ASV_40885	0	0	0	0	9	3	5	0	0	0	0	0	0	7	0	d__Bacteria; p__Acidobacteria; c__Acidobacteriia; o__Acidobacteriales; f__Acidobacteriaceae_(Subgroup_1); g__Granulicella; s__unclassified_Granulicella
ASV_56097	0	0	0	22	0	20	0	0	0	0	12	0	0	0	0	d__Bacteria; p__Proteobacteria; c__Gammaproteobacteria; o__Betaproteobacteriales; f__Burkholderiaceae; g__Noviherbaspirillum; s__unclassified_Noviherbaspirillum
ASV_6221	12	16	16	0	0	0	0	0	0	0	0	0	0	0	0	d__Bacteria; p__Planctomycetes; c__Phycisphaerae; o__Phycisphaerales; f__Phycisphaeraceae; g__SM1A02; s__uncultured_planctomycete
ASV_5054	5	8	5	0	5	0	0	2	0	7	0	0	0	0	0	d__Bacteria; p__unclassified_Bacteria; c__unclassified_Bacteria; o__unclassified_Bacteria; f__unclassified_Bacteria; g__unclassified_Bacteria; s__unclassified_Bacteria
ASV_37675	19	19	14	0	0	0	0	0	0	0	0	0	0	0	0	d__Bacteria; p__Patescibacteria; c__Saccharimonadia; o__Saccharimonadales; f__Saccharimonadales; g__Saccharimonadales; s__uncultured_gamma
ASV_7587	9	23	4	0	0	0	4	2	0	0	0	0	0	0	0	d__Bacteria; p__Proteobacteria; c__Alphaproteobacteria; o__Sphingomonadales; f__Sphingomonadaceae; g__unclassified_Sphingomonadaceae; s__unclassified_Sphingomonadaceae
ASV_40497	11	0	10	8	0	0	8	0	0	0	6	3	1	7	4	d__Bacteria; p__Proteobacteria; c__Gammaproteobacteria; o__Gammaproteobacteria_Incertae_Sedis; f__Unknown_Family; g__uncultured; s__uncultured_bacterium
ASV_56196	7	0	0	0	0	8	0	0	0	0	5	0	7	0	1	d__Bacteria; p__Proteobacteria; c__Alphaproteobacteria; o__Rhizobiales; f__Xanthobacteraceae; g__Pseudolabrys; s__unclassified_Pseudolabrys
ASV_44056	9	3	11	2	4	0	2	5	2	1	0	3	3	0	1	d__Bacteria; p__Proteobacteria; c__Alphaproteobacteria; o__Rhodobacterales; f__Rhodobacteraceae; g__uncultured; s__uncultured_organism
ASV_27226	24	7	10	0	0	0	0	0	0	0	0	0	0	0	0	d__Bacteria; p__Proteobacteria; c__Alphaproteobacteria; o__Rhodobacterales; f__Rhodobacteraceae; g__uncultured; s__uncultured_organism
ASV_35185	21	0	34	0	0	0	0	0	0	0	0	4	0	0	0	d__Bacteria; p__Cyanobacteria; c__Oxyphotobacteria; o__Nostocales; f__Coleofasciculaceae; g__uncultured; s__uncultured_bacterium
ASV_41068	18	12	24	0	0	0	0	0	0	0	0	0	0	0	0	d__Bacteria; p__Cyanobacteria; c__Oxyphotobacteria; o__Nostocales; f__Coleofasciculaceae; g__Microcoleus_Es-Yyy1400; s__unclassified_Microcoleus_Es-Yyy1400
ASV_24959	12	13	25	0	0	0	0	0	0	0	0	0	0	0	0	d__Bacteria; p__Cyanobacteria; c__Oxyphotobacteria; o__Nostocales; f__Coleofasciculaceae; g__Microcoleus_Es-Yyy1400; s__unclassified_Microcoleus_Es-Yyy1400
ASV_5434	0	10	11	0	0	3	0	0	0	0	0	4	0	0	0	d__Bacteria; p__Patescibacteria; c__Saccharimonadia; o__Saccharimonadales; f__Saccharimonadales; g__Saccharimonadales; s__unclassified_Saccharimonadales
ASV_35079	0	12	0	0	0	7	0	0	9	0	0	9	3	0	0	d__Bacteria; p__Bacteroidetes; c__Rhodothermia; o__Rhodothermales; f__Rhodothermaceae; g__Rhodothermaceae; s__metagenome
ASV_19994	0	0	0	4	2	1	6	1	4	0	4	2	5	13	0	d__Bacteria; p__Firmicutes; c__Bacilli; o__Bacillales; f__Bacillaceae; g__Bacillus; s__unclassified_Bacillus
ASV_9631	0	0	0	8	0	9	4	2	0	0	13	0	2	0	0	d__Bacteria; p__WPS-2; c__WPS-2; o__WPS-2; f__WPS-2; g__WPS-2; s__unclassified_WPS-2
ASV_45167	0	0	0	8	7	1	4	5	12	4	7	3	5	1	1	d__Bacteria; p__Actinobacteria; c__Actinobacteria; o__Micrococcales; f__Microbacteriaceae; g__Microbacterium; s__unclassified_Microbacterium
ASV_49046	0	0	0	5	2	3	4	0	0	4	1	0	0	0	1	d__Bacteria; p__Proteobacteria; c__Gammaproteobacteria; o__Xanthomonadales; f__Xanthomonadaceae; g__Pseudoxanthomonas; s__unclassified_Pseudoxanthomonas
ASV_23429	0	0	0	0	7	2	1	1	14	0	1	4	6	0	0	d__Bacteria; p__Proteobacteria; c__Gammaproteobacteria; o__Pseudomonadales; f__Pseudomonadaceae; g__Pseudomonas; s__unclassified_Pseudomonas
ASV_10730	0	0	0	4	3	0	3	3	0	14	2	0	0	3	3	d__Bacteria; p__Proteobacteria; c__Alphaproteobacteria; o__Rhizobiales; f__Rhizobiaceae; g__Phyllobacterium; s__Phyllobacterium_sp.
ASV_2192	0	0	0	4	4	2	1	1	4	1	0	1	1	5	7	d__Bacteria; p__Proteobacteria; c__Gammaproteobacteria; o__unclassified_Gammaproteobacteria; f__unclassified_Gammaproteobacteria; g__unclassified_Gammaproteobacteria; s__unclassified_Gammaproteobacteria
ASV_16286	0	0	0	0	0	10	0	0	4	0	5	0	0	0	0	d__Bacteria; p__Proteobacteria; c__Alphaproteobacteria; o__Caulobacterales; f__Caulobacteraceae; g__Phenylobacterium; s__unclassified_Phenylobacterium
ASV_37082	0	0	0	0	13	0	0	0	8	0	0	0	0	0	0	d__Bacteria; p__Actinobacteria; c__Actinobacteria; o__Micrococcales; f__Microbacteriaceae; g__Leifsonia; s__unclassified_Leifsonia
ASV_20128	0	0	0	0	4	10	0	0	3	8	17	3	0	0	0	d__Bacteria; p__Actinobacteria; c__Actinobacteria; o__Micromonosporales; f__Micromonosporaceae; g__unclassified_Micromonosporaceae; s__unclassified_Micromonosporaceae
ASV_27464	0	0	0	0	0	0	0	0	0	24	0	0	0	0	0	d__Bacteria; p__Actinobacteria; c__Actinobacteria; o__Propionibacteriales; f__Nocardioidaceae; g__Aeromicrobium; s__unclassified_Aeromicrobium
ASV_38707	0	0	0	10	0	2	0	0	0	9	0	10	0	0	0	d__Bacteria; p__Proteobacteria; c__Gammaproteobacteria; o__Betaproteobacteriales; f__Burkholderiaceae; g__Hydrogenophaga; s__unclassified_Hydrogenophaga
ASV_56399	0	0	0	0	0	17	0	0	0	0	6	0	0	0	0	d__Bacteria; p__Firmicutes; c__Bacilli; o__Bacillales; f__Bacillaceae; g__Bacillus; s__unclassified_Bacillus
ASV_47028	0	0	0	0	0	10	0	4	0	0	18	0	0	0	0	d__Bacteria; p__Firmicutes; c__Bacilli; o__Bacillales; f__Bacillaceae; g__Bacillus; s__unclassified_Bacillus
ASV_11166	0	0	0	0	0	15	0	0	0	0	8	3	4	0	0	d__Bacteria; p__Proteobacteria; c__Alphaproteobacteria; o__Rhodobacterales; f__Rhodobacteraceae; g__Falsirhodobacter; s__uncultured_bacterium
ASV_7681	0	0	0	0	9	8	0	0	0	0	6	0	0	0	0	d__Bacteria; p__Actinobacteria; c__Thermoleophilia; o__Solirubrobacterales; f__67-14; g__67-14; s__metagenome
ASV_697	0	0	0	14	17	0	18	18	0	12	0	12	5	19	27	d__Bacteria; p__Proteobacteria; c__Gammaproteobacteria; o__Betaproteobacteriales; f__Burkholderiaceae; g__unclassified_Burkholderiaceae; s__unclassified_Burkholderiaceae
ASV_47820	6	10	7	0	0	0	0	3	0	4	0	0	0	0	0	d__Bacteria; p__Proteobacteria; c__Alphaproteobacteria; o__Rhizobiales; f__Rhodomicrobiaceae; g__Rhodomicrobium; s__uncultured_alpha
ASV_36116	13	0	13	0	0	0	0	0	0	0	0	0	0	0	0	d__Bacteria; p__Proteobacteria; c__Deltaproteobacteria; o__NB1-j; f__NB1-j; g__NB1-j; s__unclassified_NB1-j
ASV_34824	11	16	6	1	2	0	0	0	0	1	0	0	0	0	1	d__Bacteria; p__Bacteroidetes; c__Rhodothermia; o__Rhodothermales; f__Rhodothermaceae; g__Rhodothermaceae; s__uncultured_bacterium
ASV_12933	1	0	0	1	3	2	1	0	1	2	5	1	0	0	1	d__Bacteria; p__Actinobacteria; c__Actinobacteria; o__Micrococcales; f__Micrococcaceae; g__unclassified_Micrococcaceae; s__unclassified_Micrococcaceae
ASV_23829	0	22	14	0	0	0	0	0	0	0	0	0	0	0	0	d__Bacteria; p__Proteobacteria; c__Alphaproteobacteria; o__Sphingomonadales; f__Sphingomonadaceae; g__Sphingomicrobium; s__marine_bacterium
ASV_48104	0	0	10	0	8	0	0	0	0	5	0	4	5	0	0	d__Bacteria; p__Firmicutes; c__Bacilli; o__Lactobacillales; f__Lactobacillaceae; g__Lactobacillus; s__unclassified_Lactobacillus
ASV_11223	0	0	0	0	1	0	0	8	10	0	5	0	6	0	0	d__Bacteria; p__Firmicutes; c__Bacilli; o__Bacillales; f__Bacillaceae; g__Bacillus; s__unclassified_Bacillus
ASV_33651	0	0	0	1	1	5	0	2	2	0	10	2	6	0	0	d__Bacteria; p__Firmicutes; c__Bacilli; o__Bacillales; f__Bacillaceae; g__Bacillus; s__unclassified_Bacillus
ASV_30728	0	0	0	0	0	0	0	10	7	6	1	0	0	0	0	d__Bacteria; p__Verrucomicrobia; c__Verrucomicrobiae; o__Verrucomicrobiales; f__Rubritaleaceae; g__Luteolibacter; s__unclassified_Luteolibacter
ASV_5035	0	0	0	4	1	0	1	0	0	5	0	1	1	0	4	d__Bacteria; p__Actinobacteria; c__Actinobacteria; o__Streptomycetales; f__Streptomycetaceae; g__E1B-B3-114; s__Rhacophorus_dennysi
ASV_57029	0	0	0	0	9	0	0	3	5	18	0	0	0	0	1	d__Bacteria; p__Actinobacteria; c__Actinobacteria; o__Micrococcales; f__unclassified_Micrococcales; g__unclassified_Micrococcales; s__unclassified_Micrococcales
ASV_47761	0	0	0	1	3	0	5	4	6	2	0	2	4	4	2	d__Bacteria; p__Actinobacteria; c__Actinobacteria; o__Micrococcales; f__Promicromonosporaceae; g__Promicromonospora; s__unclassified_Promicromonospora
ASV_37535	0	0	0	2	4	0	0	2	2	2	0	8	8	2	2	d__Bacteria; p__Proteobacteria; c__Gammaproteobacteria; o__Betaproteobacteriales; f__Burkholderiaceae; g__unclassified_Burkholderiaceae; s__unclassified_Burkholderiaceae
ASV_594	1	0	0	2	5	5	3	4	9	2	1	0	0	1	3	d__Bacteria; p__Proteobacteria; c__Gammaproteobacteria; o__Pseudomonadales; f__Pseudomonadaceae; g__Pseudomonas; s__unclassified_Pseudomonas
ASV_56313	0	0	0	7	7	0	0	9	0	11	0	0	0	0	0	d__Bacteria; p__Proteobacteria; c__Alphaproteobacteria; o__unclassified_Alphaproteobacteria; f__unclassified_Alphaproteobacteria; g__unclassified_Alphaproteobacteria; s__unclassified_Alphaproteobacteria
ASV_28174	0	0	0	0	1	10	0	8	8	5	11	2	0	0	0	d__Bacteria; p__Proteobacteria; c__Alphaproteobacteria; o__Azospirillales; f__Inquilinaceae; g__Inquilinus; s__unclassified_Inquilinus
ASV_8756	0	0	0	0	0	0	0	0	19	0	0	0	0	0	0	d__Bacteria; p__Firmicutes; c__Bacilli; o__Bacillales; f__Bacillaceae; g__Bacillus; s__unclassified_Bacillus
ASV_47505	0	0	0	0	0	0	4	0	7	0	0	5	0	6	0	d__Bacteria; p__Chloroflexi; c__Anaerolineae; o__SBR1031; f__A4b; g__A4b; s__uncultured_bacterium
ASV_52278	0	0	0	0	0	0	0	0	6	0	0	2	6	4	2	d__Bacteria; p__Bacteroidetes; c__Bacteroidia; o__Bacteroidales; f__Muribaculaceae; g__Muribaculaceae; s__uncultured_Bacteroidales
ASV_16209	0	0	0	0	6	8	0	0	0	3	0	3	0	0	0	d__Bacteria; p__Actinobacteria; c__Actinobacteria; o__Micrococcales; f__Microbacteriaceae; g__Agromyces; s__unclassified_Agromyces
ASV_17598	0	0	0	6	3	3	0	0	7	2	0	4	17	0	3	d__Bacteria; p__Proteobacteria; c__Gammaproteobacteria; o__Pseudomonadales; f__Pseudomonadaceae; g__Pseudomonas; s__unclassified_Pseudomonas
ASV_39582	0	0	0	0	25	7	1	19	0	6	0	0	0	0	4	d__Bacteria; p__Actinobacteria; c__Acidimicrobiia; o__Microtrichales; f__uncultured; g__uncultured; s__uncultured_Acidimicrobiales
ASV_24493	0	0	0	0	0	4	0	0	0	0	6	0	0	0	0	d__Bacteria; p__Firmicutes; c__Bacilli; o__Bacillales; f__Bacillaceae; g__Bacillus; s__unclassified_Bacillus
ASV_39126	0	0	0	0	0	0	0	0	0	0	12	0	0	3	8	d__Bacteria; p__Firmicutes; c__Bacilli; o__Bacillales; f__Bacillaceae; g__Bacillus; s__Bacillus_niabensis
ASV_53815	0	0	0	3	2	6	6	0	0	0	15	2	4	3	0	d__Bacteria; p__Firmicutes; c__Bacilli; o__Bacillales; f__Bacillaceae; g__Bacillus; s__unclassified_Bacillus
ASV_55104	0	0	0	8	0	0	1	0	0	0	2	9	3	3	1	d__Bacteria; p__Actinobacteria; c__Actinobacteria; o__Propionibacteriales; f__Nocardioidaceae; g__unclassified_Nocardioidaceae; s__unclassified_Nocardioidaceae
ASV_30879	0	0	0	0	0	0	0	0	0	0	21	0	0	0	0	d__Bacteria; p__Proteobacteria; c__Alphaproteobacteria; o__uncultured; f__uncultured; g__uncultured; s__uncultured_forest
ASV_26784	0	0	0	0	2	0	7	0	0	0	0	9	0	0	4	d__Bacteria; p__Proteobacteria; c__Alphaproteobacteria; o__Sphingomonadales; f__Sphingomonadaceae; g__Novosphingobium; s__unclassified_Novosphingobium
ASV_38502	0	0	0	1	0	0	0	0	0	3	0	16	7	0	3	d__Bacteria; p__Proteobacteria; c__Gammaproteobacteria; o__Pseudomonadales; f__Pseudomonadaceae; g__Pseudomonas; s__unclassified_Pseudomonas
ASV_32011	0	0	0	0	0	1	3	0	0	0	0	11	9	6	0	d__Bacteria; p__Proteobacteria; c__Gammaproteobacteria; o__Pseudomonadales; f__Pseudomonadaceae; g__Pseudomonas; s__unclassified_Pseudomonas
ASV_39402	0	0	0	4	6	0	5	0	1	0	0	5	9	3	3	d__Bacteria; p__Proteobacteria; c__Gammaproteobacteria; o__unclassified_Gammaproteobacteria; f__unclassified_Gammaproteobacteria; g__unclassified_Gammaproteobacteria; s__unclassified_Gammaproteobacteria
ASV_1257	0	0	0	0	13	2	0	0	0	0	0	0	0	6	3	d__Bacteria; p__Firmicutes; c__Clostridia; o__Clostridiales; f__Peptostreptococcaceae; g__Romboutsia; s__unclassified_Romboutsia
ASV_9954	0	0	0	10	0	0	0	0	0	0	0	0	0	7	0	d__Bacteria; p__Proteobacteria; c__Deltaproteobacteria; o__Desulfuromonadales; f__Desulfuromonadaceae; g__Desulfuromonas; s__Desulfuromonas_sp.
ASV_2729	0	0	0	0	0	0	6	0	0	0	0	0	0	10	0	d__Bacteria; p__Proteobacteria; c__Gammaproteobacteria; o__Betaproteobacteriales; f__Burkholderiaceae; g__unclassified_Burkholderiaceae; s__unclassified_Burkholderiaceae
ASV_2000	15	19	13	0	0	0	0	0	0	0	0	0	0	0	0	d__Bacteria; p__Chloroflexi; c__Anaerolineae; o__SBR1031; f__A4b; g__A4b; s__unclassified_A4b
ASV_28519	10	0	0	0	0	1	0	6	0	0	12	0	0	3	0	d__Bacteria; p__Chloroflexi; c__Anaerolineae; o__Ardenticatenales; f__uncultured; g__uncultured; s__uncultured_organism
ASV_39148	6	2	2	5	0	0	0	10	0	1	9	7	0	10	6	d__Bacteria; p__Actinobacteria; c__Acidimicrobiia; o__Microtrichales; f__Ilumatobacteraceae; g__Ilumatobacter; s__unclassified_Ilumatobacter
ASV_26278	5	0	0	2	3	0	1	0	0	0	0	0	0	0	3	d__Bacteria; p__Actinobacteria; c__Actinobacteria; o__Propionibacteriales; f__Nocardioidaceae; g__Marmoricola; s__unclassified_Marmoricola
ASV_43475	2	9	0	0	8	0	7	4	0	5	0	0	0	2	4	d__Bacteria; p__Proteobacteria; c__Gammaproteobacteria; o__Xanthomonadales; f__Xanthomonadaceae; g__Luteimonas; s__unclassified_Luteimonas
ASV_20804	1	2	3	2	3	1	1	1	0	4	1	3	7	2	3	d__Bacteria; p__Proteobacteria; c__Alphaproteobacteria; o__Rhizobiales; f__Stappiaceae; g__unclassified_Stappiaceae; s__unclassified_Stappiaceae
ASV_12742	23	11	18	0	0	0	0	0	0	0	0	0	0	0	0	d__Bacteria; p__Actinobacteria; c__Thermoleophilia; o__Solirubrobacterales; f__Solirubrobacteraceae; g__Patulibacter; s__unclassified_Patulibacter
ASV_7526	25	0	29	0	0	0	0	0	0	0	0	0	0	0	0	d__Bacteria; p__Cyanobacteria; c__Oxyphotobacteria; o__Nostocales; f__Nostocales_Incertae_Sedis; g__CENA533; s__Oscillatoriales_cyanobacterium
ASV_25868	9	12	11	0	0	0	0	0	0	0	0	4	2	0	0	d__Bacteria; p__Gemmatimonadetes; c__S0134_terrestrial_group; o__S0134_terrestrial_group; f__S0134_terrestrial_group; g__S0134_terrestrial_group; s__uncultured_bacterium
ASV_47384	13	17	0	0	3	0	2	0	0	1	0	0	0	0	0	d__Bacteria; p__Gemmatimonadetes; c__S0134_terrestrial_group; o__S0134_terrestrial_group; f__S0134_terrestrial_group; g__S0134_terrestrial_group; s__uncultured_bacterium
ASV_43850	6	0	11	0	0	7	3	0	0	7	0	0	0	4	5	d__Bacteria; p__Armatimonadetes; c__Fimbriimonadia; o__Fimbriimonadales; f__Fimbriimonadales; g__Fimbriimonadales; s__uncultured_bacterium
ASV_17783	7	10	6	8	0	0	0	0	0	8	0	0	0	0	0	d__Bacteria; p__Chloroflexi; c__Chloroflexia; o__Thermomicrobiales; f__AKYG1722; g__AKYG1722; s__unclassified_AKYG1722
ASV_31864	0	7	0	0	5	6	0	2	4	0	0	0	0	0	1	d__Bacteria; p__Planctomycetes; c__Phycisphaerae; o__Phycisphaerales; f__Phycisphaeraceae; g__AKYG587; s__uncultured_bacterium
ASV_20494	0	2	0	3	0	6	2	5	0	2	0	3	0	2	4	d__Bacteria; p__Patescibacteria; c__Gracilibacteria; o__Gracilibacteria; f__Gracilibacteria; g__Gracilibacteria; s__unclassified_Gracilibacteria
ASV_11125	0	0	1	1	1	0	4	4	0	5	0	5	0	5	7	d__Bacteria; p__Proteobacteria; c__Gammaproteobacteria; o__Pseudomonadales; f__Pseudomonadaceae; g__Pseudomonas; s__unclassified_Pseudomonas
ASV_53471	0	1	3	7	0	1	0	2	1	1	1	5	0	2	5	d__Bacteria; p__Proteobacteria; c__Gammaproteobacteria; o__Steroidobacterales; f__Steroidobacteraceae; g__Steroidobacter; s__uncultured_bacterium
ASV_16104	0	0	0	6	4	3	0	13	3	1	7	1	2	1	1	d__Bacteria; p__Firmicutes; c__Bacilli; o__Bacillales; f__Bacillaceae; g__Bacillus; s__unclassified_Bacillus
ASV_2546	0	0	0	0	0	11	6	6	0	0	26	0	6	0	0	d__Bacteria; p__Acidobacteria; c__Subgroup_6; o__Subgroup_6; f__Subgroup_6; g__Subgroup_6; s__unclassified_Subgroup_6
ASV_25338	0	0	0	7	0	7	4	5	0	0	0	3	0	0	4	d__Bacteria; p__Verrucomicrobia; c__Verrucomicrobiae; o__Verrucomicrobiales; f__Rubritaleaceae; g__Luteolibacter; s__Luteolibacter_sp.
ASV_2428	0	0	0	4	2	2	3	4	0	5	0	3	0	2	5	d__Bacteria; p__Chloroflexi; c__Anaerolineae; o__SBR1031; f__A4b; g__A4b; s__uncultured_bacterium
ASV_15077	0	0	0	4	0	3	5	3	0	13	0	1	0	1	1	d__Bacteria; p__Proteobacteria; c__Alphaproteobacteria; o__Rhizobiales; f__Rhizobiaceae; g__Allorhizobium-Neorhizobium-Pararhizobium-Rhizobium; s__unclassified_Allorhizobium-Neorhizobium-Pararhizobium-Rhizobium
ASV_53975	0	0	0	4	0	0	1	6	2	1	4	0	0	0	0	d__Bacteria; p__Actinobacteria; c__Actinobacteria; o__Micrococcales; f__Intrasporangiaceae; g__unclassified_Intrasporangiaceae; s__unclassified_Intrasporangiaceae
ASV_30485	0	0	0	3	0	3	1	4	0	2	0	0	0	5	0	d__Bacteria; p__Actinobacteria; c__Actinobacteria; o__Corynebacteriales; f__Mycobacteriaceae; g__Mycobacterium; s__unclassified_Mycobacterium
ASV_52822	0	0	0	0	4	0	1	0	7	3	1	4	3	1	2	d__Bacteria; p__Actinobacteria; c__Actinobacteria; o__Propionibacteriales; f__Nocardioidaceae; g__Kribbella; s__unclassified_Kribbella
ASV_35031	0	0	0	2	1	0	10	0	5	0	0	3	8	4	2	d__Bacteria; p__Proteobacteria; c__Gammaproteobacteria; o__Pseudomonadales; f__Pseudomonadaceae; g__Pseudomonas; s__unclassified_Pseudomonas
ASV_27488	0	0	0	5	1	4	2	5	4	4	2	6	4	3	4	d__Bacteria; p__Proteobacteria; c__Alphaproteobacteria; o__Rhizobiales; f__Rhizobiaceae; g__unclassified_Rhizobiaceae; s__unclassified_Rhizobiaceae
ASV_54925	0	0	0	6	3	1	9	2	1	14	0	2	1	0	1	d__Bacteria; p__Proteobacteria; c__Alphaproteobacteria; o__unclassified_Alphaproteobacteria; f__unclassified_Alphaproteobacteria; g__unclassified_Alphaproteobacteria; s__unclassified_Alphaproteobacteria
ASV_28251	0	0	0	1	0	4	6	3	0	0	0	4	0	3	3	d__Bacteria; p__Proteobacteria; c__Gammaproteobacteria; o__Xanthomonadales; f__Xanthomonadaceae; g__Lysobacter; s__unclassified_Lysobacter
ASV_41425	0	0	0	0	25	0	0	0	18	10	0	0	0	0	0	d__Bacteria; p__Proteobacteria; c__Alphaproteobacteria; o__Sphingomonadales; f__Sphingomonadaceae; g__Sphingobium; s__uncultured_bacterium
ASV_10395	0	0	0	2	0	1	0	0	4	6	0	7	0	7	3	d__Bacteria; p__Proteobacteria; c__Alphaproteobacteria; o__Rhizobiales; f__Rhizobiaceae; g__unclassified_Rhizobiaceae; s__unclassified_Rhizobiaceae
ASV_2939	0	0	0	0	0	0	5	0	0	7	0	0	0	2	2	d__Bacteria; p__Proteobacteria; c__Alphaproteobacteria; o__Rhizobiales; f__Rhizobiaceae; g__Allorhizobium-Neorhizobium-Pararhizobium-Rhizobium; s__unclassified_Allorhizobium-Neorhizobium-Pararhizobium-Rhizobium
ASV_49841	0	0	0	0	2	0	0	0	0	0	2	1	11	0	6	d__Bacteria; p__Proteobacteria; c__Alphaproteobacteria; o__Rhizobiales; f__Devosiaceae; g__Devosia; s__unclassified_Devosia
ASV_29111	0	0	0	3	0	2	5	0	1	0	0	9	4	0	5	d__Bacteria; p__Proteobacteria; c__Gammaproteobacteria; o__PLTA13; f__PLTA13; g__PLTA13; s__unclassified_PLTA13
ASV_4555	0	0	0	5	0	2	7	0	2	0	0	1	1	0	7	d__Bacteria; p__Proteobacteria; c__Gammaproteobacteria; o__PLTA13; f__PLTA13; g__PLTA13; s__unclassified_PLTA13
ASV_58937	0	0	0	0	0	8	0	0	0	0	0	14	1	0	0	d__Bacteria; p__Proteobacteria; c__Gammaproteobacteria; o__Pseudomonadales; f__Pseudomonadaceae; g__Pseudomonas; s__unclassified_Pseudomonas
ASV_20746	0	0	0	8	0	8	0	0	0	0	10	0	0	0	0	d__Bacteria; p__Actinobacteria; c__Acidimicrobiia; o__IMCC26256; f__IMCC26256; g__IMCC26256; s__unclassified_IMCC26256
ASV_388	22	15	7	0	0	0	0	0	0	0	0	0	0	0	0	d__Bacteria; p__Chloroflexi; c__TK17; o__TK17; f__TK17; g__TK17; s__uncultured_bacterium
ASV_48234	19	28	3	0	0	0	0	0	0	0	0	0	0	0	0	d__Bacteria; p__Planctomycetes; c__Phycisphaerae; o__Phycisphaerales; f__Phycisphaeraceae; g__Phycisphaera; s__uncultured_Planctomycetales
ASV_32797	18	17	15	0	0	0	0	0	0	0	0	0	0	0	0	d__Bacteria; p__Bacteroidetes; c__Bacteroidia; o__Chitinophagales; f__Saprospiraceae; g__uncultured; s__unclassified_uncultured
ASV_11105	2	6	2	2	7	2	0	5	1	3	2	2	2	1	2	d__Bacteria; p__Actinobacteria; c__Actinobacteria; o__Propionibacteriales; f__Nocardioidaceae; g__Nocardioides; s__metagenome
ASV_14645	15	17	14	0	0	0	0	0	0	0	0	0	0	0	0	d__Bacteria; p__Proteobacteria; c__Gammaproteobacteria; o__Alteromonadales; f__Marinobacteraceae; g__Marinobacter; s__Marinobacter_gudaonensis
ASV_20966	16	8	10	0	0	0	0	0	0	0	0	0	0	0	0	d__Bacteria; p__Proteobacteria; c__Alphaproteobacteria; o__Rhodobacterales; f__Rhodobacteraceae; g__uncultured; s__uncultured_organism
ASV_36057	18	20	10	2	0	1	0	0	0	0	0	0	0	0	2	d__Bacteria; p__Proteobacteria; c__Gammaproteobacteria; o__Betaproteobacteriales; f__Rhodocyclaceae; g__Azoarcus; s__unclassified_Azoarcus
ASV_20089	3	0	11	0	2	1	3	0	2	0	2	1	1	5	4	d__Bacteria; p__Actinobacteria; c__Actinobacteria; o__Micrococcales; f__unclassified_Micrococcales; g__unclassified_Micrococcales; s__unclassified_Micrococcales
ASV_46069	0	0	4	0	4	6	0	0	0	0	4	2	0	0	0	d__Bacteria; p__Proteobacteria; c__Alphaproteobacteria; o__Rhizobiales; f__Xanthobacteraceae; g__uncultured; s__unclassified_uncultured
ASV_22695	0	0	26	0	0	0	0	0	0	0	0	0	0	0	0	d__Bacteria; p__Cyanobacteria; c__Oxyphotobacteria; o__Nostocales; f__Coleofasciculaceae; g__Microcoleus_Es-Yyy1400; s__unclassified_Microcoleus_Es-Yyy1400
ASV_38859	0	0	24	0	0	0	0	0	0	0	0	0	0	0	0	d__Bacteria; p__Cyanobacteria; c__Oxyphotobacteria; o__Thermosynechococcales; f__Thermosynechococcaceae; g__Synechococcus_IR11; s__Pseudanabaena_galeata
ASV_30016	0	0	26	0	0	0	0	0	0	0	0	0	0	0	0	d__Bacteria; p__Cyanobacteria; c__Oxyphotobacteria; o__Thermosynechococcales; f__Thermosynechococcaceae; g__Synechococcus_IR11; s__Pseudanabaena_galeata
ASV_25953	0	0	0	0	0	0	0	34	0	0	0	0	0	0	0	d__Bacteria; p__Proteobacteria; c__Alphaproteobacteria; o__Sphingomonadales; f__Sphingomonadaceae; g__Altererythrobacter; s__unclassified_Altererythrobacter
ASV_42143	0	0	0	0	8	0	0	16	2	7	5	0	0	0	5	d__Bacteria; p__Bacteroidetes; c__Bacteroidia; o__Cytophagales; f__Microscillaceae; g__uncultured; s__uncultured_Sphingobacteriales
ASV_488	0	0	0	0	0	13	0	6	0	0	12	0	0	0	0	d__Bacteria; p__Firmicutes; c__Bacilli; o__Bacillales; f__Bacillaceae; g__Bacillus; s__unclassified_Bacillus
ASV_18329	0	0	0	0	6	4	0	7	2	2	1	8	1	0	0	d__Bacteria; p__Actinobacteria; c__Actinobacteria; o__Micrococcales; f__Micrococcaceae; g__unclassified_Micrococcaceae; s__unclassified_Micrococcaceae
ASV_33901	0	0	0	0	0	1	0	2	0	0	6	8	0	0	0	d__Bacteria; p__Actinobacteria; c__Actinobacteria; o__Micrococcales; f__Microbacteriaceae; g__Microbacterium; s__unclassified_Microbacterium
ASV_15896	0	0	0	0	0	1	2	7	2	0	1	0	0	3	4	d__Bacteria; p__Proteobacteria; c__Alphaproteobacteria; o__Rhizobiales; f__Rhizobiaceae; g__unclassified_Rhizobiaceae; s__unclassified_Rhizobiaceae
ASV_39322	0	0	0	7	3	0	4	2	4	6	0	0	2	4	7	d__Bacteria; p__Proteobacteria; c__Gammaproteobacteria; o__Xanthomonadales; f__Xanthomonadaceae; g__unclassified_Xanthomonadaceae; s__unclassified_Xanthomonadaceae
ASV_51367	1	0	0	1	1	1	0	4	3	1	1	0	0	3	1	d__Bacteria; p__Proteobacteria; c__Gammaproteobacteria; o__Pseudomonadales; f__Pseudomonadaceae; g__Pseudomonas; s__unclassified_Pseudomonas
ASV_14230	0	0	0	6	0	1	5	4	0	2	7	0	12	2	0	d__Bacteria; p__Proteobacteria; c__Alphaproteobacteria; o__Rhizobiales; f__unclassified_Rhizobiales; g__unclassified_Rhizobiales; s__unclassified_Rhizobiales
ASV_57947	0	0	0	3	2	0	2	13	2	15	0	0	3	5	6	d__Bacteria; p__Proteobacteria; c__Alphaproteobacteria; o__Rhizobiales; f__Devosiaceae; g__Devosia; s__unclassified_Devosia
ASV_23093	0	0	0	1	1	0	5	0	9	0	0	5	6	4	2	d__Bacteria; p__Proteobacteria; c__Gammaproteobacteria; o__Cellvibrionales; f__Microbulbiferaceae; g__Microbulbifer; s__uncultured_bacterium
ASV_58455	0	0	0	6	6	1	2	5	8	3	1	2	3	3	3	d__Bacteria; p__Actinobacteria; c__Actinobacteria; o__Propionibacteriales; f__Nocardioidaceae; g__Aeromicrobium; s__unclassified_Aeromicrobium
ASV_44210	0	0	0	4	5	3	3	4	1	8	7	1	8	1	8	d__Bacteria; p__Proteobacteria; c__Alphaproteobacteria; o__Rhizobiales; f__Rhizobiaceae; g__Ensifer; s__unclassified_Ensifer
ASV_16324	0	0	0	4	0	0	8	9	4	0	0	0	0	11	4	d__Bacteria; p__Proteobacteria; c__Gammaproteobacteria; o__Betaproteobacteriales; f__Burkholderiaceae; g__unclassified_Burkholderiaceae; s__unclassified_Burkholderiaceae
ASV_34055	0	0	0	6	2	1	3	1	0	2	2	3	5	8	4	d__Bacteria; p__Proteobacteria; c__Gammaproteobacteria; o__unclassified_Gammaproteobacteria; f__unclassified_Gammaproteobacteria; g__unclassified_Gammaproteobacteria; s__unclassified_Gammaproteobacteria
ASV_39495	0	0	0	0	1	0	0	0	7	0	8	0	16	0	0	d__Bacteria; p__Firmicutes; c__Bacilli; o__Bacillales; f__Bacillaceae; g__Bacillus; s__unclassified_Bacillus
ASV_24789	0	0	0	5	2	0	3	3	9	0	0	1	5	4	5	d__Bacteria; p__Proteobacteria; c__Gammaproteobacteria; o__Pseudomonadales; f__Pseudomonadaceae; g__Pseudomonas; s__unclassified_Pseudomonas
ASV_608	0	0	0	0	7	0	0	2	0	3	0	8	4	2	4	d__Bacteria; p__Proteobacteria; c__Gammaproteobacteria; o__Pseudomonadales; f__Pseudomonadaceae; g__Pseudomonas; s__unclassified_Pseudomonas
ASV_54506	0	0	0	1	0	0	8	0	7	2	0	4	2	0	1	d__Bacteria; p__Proteobacteria; c__Gammaproteobacteria; o__unclassified_Gammaproteobacteria; f__unclassified_Gammaproteobacteria; g__unclassified_Gammaproteobacteria; s__unclassified_Gammaproteobacteria
ASV_3052	0	0	0	3	8	11	0	6	0	4	6	2	11	7	1	d__Bacteria; p__Proteobacteria; c__Alphaproteobacteria; o__Rhizobiales; f__Rhizobiaceae; g__unclassified_Rhizobiaceae; s__unclassified_Rhizobiaceae
ASV_26912	0	0	0	0	0	8	2	0	0	0	4	0	0	5	0	d__Bacteria; p__Chloroflexi; c__Anaerolineae; o__SBR1031; f__SBR1031; g__SBR1031; s__unclassified_SBR1031
ASV_50114	0	0	0	0	0	0	0	0	0	0	5	10	0	0	0	d__Bacteria; p__Proteobacteria; c__Gammaproteobacteria; o__Enterobacteriales; f__Enterobacteriaceae; g__Klebsiella; s__unclassified_Klebsiella
ASV_3674	0	0	0	0	0	8	0	0	0	0	3	10	0	0	0	d__Bacteria; p__Proteobacteria; c__Alphaproteobacteria; o__Sphingomonadales; f__Sphingomonadaceae; g__unclassified_Sphingomonadaceae; s__unclassified_Sphingomonadaceae
ASV_23430	0	0	0	0	0	13	0	0	0	0	9	4	0	0	0	d__Bacteria; p__Proteobacteria; c__Alphaproteobacteria; o__Rhizobiales; f__Devosiaceae; g__Devosia; s__unclassified_Devosia
ASV_22752	0	0	0	0	0	0	0	0	0	0	3	0	9	3	3	d__Bacteria; p__Proteobacteria; c__Alphaproteobacteria; o__Rhodobacterales; f__Rhodobacteraceae; g__uncultured; s__uncultured_organism
ASV_13015	30	0	0	0	0	0	0	0	0	0	0	12	0	0	0	d__Bacteria; p__Actinobacteria; c__Acidimicrobiia; o__IMCC26256; f__IMCC26256; g__IMCC26256; s__unclassified_IMCC26256
ASV_31638	0	0	0	0	0	11	5	0	0	0	0	0	0	0	0	d__Bacteria; p__Actinobacteria; c__Acidimicrobiia; o__Microtrichales; f__Iamiaceae; g__Iamia; s__unclassified_Iamia
ASV_2801	7	0	0	3	0	5	8	0	0	0	0	0	0	0	0	d__Bacteria; p__Chloroflexi; c__KD4-96; o__KD4-96; f__KD4-96; g__KD4-96; s__uncultured_bacterium
ASV_47653	37	10	23	0	0	0	0	0	0	0	0	0	0	0	0	d__Bacteria; p__Actinobacteria; c__Acidimicrobiia; o__Microtrichales; f__Ilumatobacteraceae; g__unclassified_Ilumatobacteraceae; s__unclassified_Ilumatobacteraceae
ASV_48258	5	15	0	3	0	4	3	0	0	0	7	13	0	0	4	d__Bacteria; p__Proteobacteria; c__Alphaproteobacteria; o__Rhizobiales; f__Methyloligellaceae; g__uncultured; s__uncultured_bacterium
ASV_34496	17	17	17	0	0	0	0	0	3	0	0	7	0	0	0	d__Bacteria; p__Proteobacteria; c__Gammaproteobacteria; o__Gammaproteobacteria_Incertae_Sedis; f__Unknown_Family; g__uncultured; s__unclassified_uncultured
ASV_40582	8	18	7	3	0	3	0	0	0	0	2	0	0	0	0	d__Bacteria; p__Proteobacteria; c__Alphaproteobacteria; o__Rhizobiales; f__Xanthobacteraceae; g__uncultured; s__unclassified_uncultured
ASV_36097	3	0	6	0	1	0	0	6	4	7	0	3	0	0	0	d__Bacteria; p__Actinobacteria; c__Actinobacteria; o__Propionibacteriales; f__Nocardioidaceae; g__Nocardioides; s__unclassified_Nocardioides
ASV_12738	15	19	16	5	0	0	0	0	0	0	0	0	0	5	0	d__Bacteria; p__Proteobacteria; c__Gammaproteobacteria; o__Steroidobacterales; f__Woeseiaceae; g__Woeseia; s__uncultured_bacterium
ASV_39192	23	0	0	0	0	0	0	0	0	0	0	0	0	0	0	d__Bacteria; p__Cyanobacteria; c__Oxyphotobacteria; o__Thermosynechococcales; f__Thermosynechococcaceae; g__Synechococcus_IR11; s__Pseudanabaena_galeata
ASV_6888	20	17	21	0	0	0	0	0	0	0	0	0	0	0	0	d__Bacteria; p__Cyanobacteria; c__Oxyphotobacteria; o__Nostocales; f__Coleofasciculaceae; g__Microcoleus_Es-Yyy1400; s__unclassified_Microcoleus_Es-Yyy1400
ASV_42107	0	5	5	0	9	8	0	0	0	0	6	0	0	0	0	d__Bacteria; p__Chloroflexi; c__Anaerolineae; o__Caldilineales; f__Caldilineaceae; g__uncultured; s__uncultured_bacterium
ASV_38048	0	24	0	0	0	0	0	0	0	0	0	0	0	0	0	d__Bacteria; p__Actinobacteria; c__Actinobacteria; o__Micrococcales; f__Intrasporangiaceae; g__Aquipuribacter; s__uncultured_bacterium
ASV_37474	0	3	1	5	1	8	1	4	2	3	2	0	1	3	3	d__Bacteria; p__Actinobacteria; c__Actinobacteria; o__Micrococcales; f__Promicromonosporaceae; g__Cellulosimicrobium; s__unclassified_Cellulosimicrobium
ASV_55997	0	6	0	4	2	1	0	6	1	4	1	4	3	0	0	d__Bacteria; p__Proteobacteria; c__Alphaproteobacteria; o__Rhizobiales; f__Rhizobiaceae; g__[Rhizobium]_sphaerophysae_group; s__unclassified_[Rhizobium]_sphaerophysae_group
ASV_56274	0	17	15	0	0	0	0	0	0	0	0	0	0	0	0	d__Bacteria; p__Proteobacteria; c__Alphaproteobacteria; o__Tistrellales; f__Geminicoccaceae; g__Candidatus_Alysiosphaera; s__unclassified_Candidatus_Alysiosphaera
ASV_43511	0	0	1	5	4	1	0	2	3	2	3	3	8	0	10	d__Bacteria; p__Proteobacteria; c__Alphaproteobacteria; o__Rhizobiales; f__Rhizobiaceae; g__[Rhizobium]_sphaerophysae_group; s__unclassified_[Rhizobium]_sphaerophysae_group
ASV_25484	0	0	0	0	7	1	2	1	4	8	6	2	0	2	0	d__Bacteria; p__Proteobacteria; c__Alphaproteobacteria; o__Rhizobiales; f__Rhizobiaceae; g__Mesorhizobium; s__unclassified_Mesorhizobium
ASV_2005	0	0	0	3	2	0	2	3	3	0	4	2	7	6	2	d__Bacteria; p__Firmicutes; c__Bacilli; o__Bacillales; f__Bacillaceae; g__Bacillus; s__unclassified_Bacillus
ASV_36959	0	0	0	3	3	2	2	6	3	3	0	2	2	3	0	d__Bacteria; p__Proteobacteria; c__Gammaproteobacteria; o__Xanthomonadales; f__Xanthomonadaceae; g__Pseudoxanthomonas; s__unclassified_Pseudoxanthomonas
ASV_15395	0	0	0	3	2	2	0	1	2	3	1	1	0	0	0	d__Bacteria; p__Proteobacteria; c__Alphaproteobacteria; o__Rhizobiales; f__Rhizobiaceae; g__unclassified_Rhizobiaceae; s__unclassified_Rhizobiaceae
ASV_18783	0	0	0	3	9	5	3	3	3	1	0	3	7	1	0	d__Bacteria; p__Proteobacteria; c__Gammaproteobacteria; o__Pseudomonadales; f__Pseudomonadaceae; g__Pseudomonas; s__unclassified_Pseudomonas
ASV_19174	0	0	0	1	4	1	0	0	3	2	0	2	8	11	2	d__Bacteria; p__Proteobacteria; c__Gammaproteobacteria; o__Betaproteobacteriales; f__Burkholderiaceae; g__unclassified_Burkholderiaceae; s__unclassified_Burkholderiaceae
ASV_21715	0	0	0	0	3	2	0	0	1	5	9	6	9	0	1	d__Bacteria; p__Proteobacteria; c__Alphaproteobacteria; o__Rhizobiales; f__Rhizobiaceae; g__unclassified_Rhizobiaceae; s__unclassified_Rhizobiaceae
ASV_5049	0	0	0	0	0	0	4	0	11	0	0	0	0	0	0	d__Bacteria; p__Proteobacteria; c__Gammaproteobacteria; o__Pseudomonadales; f__Pseudomonadaceae; g__Pseudomonas; s__unclassified_Pseudomonas
ASV_25176	0	0	0	0	0	6	1	0	0	2	4	0	3	0	0	d__Bacteria; p__Proteobacteria; c__Gammaproteobacteria; o__Pseudomonadales; f__Pseudomonadaceae; g__Pseudomonas; s__unclassified_Pseudomonas
ASV_14635	0	0	0	0	0	20	0	0	0	0	15	0	0	0	0	d__Bacteria; p__Firmicutes; c__Bacilli; o__Bacillales; f__Bacillaceae; g__Bacillus; s__Bacillus_nealsonii
ASV_28759	0	0	0	0	0	0	0	0	0	0	18	0	0	0	0	d__Bacteria; p__Firmicutes; c__Bacilli; o__Bacillales; f__Bacillaceae; g__Bacillus; s__Bacillus_aquimaris
ASV_58108	0	0	0	0	0	15	0	0	0	0	6	0	0	0	0	d__Bacteria; p__Actinobacteria; c__Actinobacteria; o__Streptomycetales; f__Streptomycetaceae; g__Streptomyces; s__unclassified_Streptomyces
ASV_13722	0	0	0	0	0	0	0	0	0	0	0	0	22	0	0	d__Bacteria; p__Actinobacteria; c__Actinobacteria; o__Micrococcales; f__Microbacteriaceae; g__Microbacterium; s__unclassified_Microbacterium
ASV_4221	0	0	0	0	5	0	0	0	0	0	0	0	0	21	0	d__Bacteria; p__Proteobacteria; c__Gammaproteobacteria; o__Pseudomonadales; f__Pseudomonadaceae; g__Pseudomonas; s__unclassified_Pseudomonas
ASV_18704	0	0	0	14	0	0	0	0	0	0	0	0	0	6	6	d__Bacteria; p__Proteobacteria; c__Gammaproteobacteria; o__Xanthomonadales; f__Xanthomonadaceae; g__Lysobacter; s__unclassified_Lysobacter
ASV_46435	0	0	0	16	0	0	0	0	0	0	0	0	0	16	0	d__Bacteria; p__Proteobacteria; c__Gammaproteobacteria; o__Pseudomonadales; f__Pseudomonadaceae; g__Pseudomonas; s__Pseudomonas_cuatrocienegasensis
ASV_19463	0	0	0	4	0	0	8	0	0	5	0	0	0	5	18	d__Bacteria; p__Proteobacteria; c__Alphaproteobacteria; o__Sphingomonadales; f__Sphingomonadaceae; g__Sphingopyxis; s__unclassified_Sphingopyxis
ASV_45776	0	0	0	0	0	0	0	0	0	0	0	0	0	0	18	d__Bacteria; p__Proteobacteria; c__Gammaproteobacteria; o__Pseudomonadales; f__Pseudomonadaceae; g__Pseudomonas; s__unclassified_Pseudomonas
ASV_59394	0	0	0	0	0	0	15	0	0	0	0	0	0	0	0	d__Bacteria; p__Proteobacteria; c__Gammaproteobacteria; o__Betaproteobacteriales; f__Burkholderiaceae; g__unclassified_Burkholderiaceae; s__unclassified_Burkholderiaceae
ASV_11068	19	9	13	0	0	2	0	0	0	0	0	0	0	0	0	d__Bacteria; p__Bacteroidetes; c__Bacteroidia; o__Flavobacteriales; f__Flavobacteriaceae; g__Muricauda; s__unclassified_Muricauda
ASV_31991	10	13	0	0	0	0	0	0	0	0	0	0	0	0	0	d__Bacteria; p__Actinobacteria; c__Nitriliruptoria; o__Nitriliruptorales; f__Nitriliruptoraceae; g__Nitriliruptoraceae; s__uncultured_bacterium
ASV_12180	6	14	0	0	0	0	0	0	0	0	0	0	0	0	0	d__Bacteria; p__Actinobacteria; c__Actinobacteria; o__Micromonosporales; f__Micromonosporaceae; g__unclassified_Micromonosporaceae; s__unclassified_Micromonosporaceae
ASV_25965	9	6	7	1	2	0	1	0	4	2	2	1	4	4	0	d__Bacteria; p__Actinobacteria; c__Actinobacteria; o__Kineosporiales; f__Kineosporiaceae; g__Quadrisphaera; s__uncultured_bacterium
ASV_42643	23	17	16	0	0	0	0	0	0	0	0	0	0	0	0	d__Bacteria; p__Proteobacteria; c__Gammaproteobacteria; o__Xanthomonadales; f__uncultured; g__uncultured; s__unclassified_uncultured
ASV_18734	3	2	2	2	7	1	0	4	4	5	0	0	2	2	4	d__Bacteria; p__Proteobacteria; c__Gammaproteobacteria; o__Xanthomonadales; f__Xanthomonadaceae; g__Luteimonas; s__unclassified_Luteimonas
ASV_13427	18	16	0	0	7	7	0	0	0	0	0	0	0	0	0	d__Bacteria; p__Proteobacteria; c__Alphaproteobacteria; o__Tistrellales; f__Geminicoccaceae; g__uncultured; s__uncultured_alpha
ASV_28511	24	0	0	0	0	0	0	0	0	0	0	0	0	0	0	d__Bacteria; p__Cyanobacteria; c__Oxyphotobacteria; o__Nostocales; f__Nostocales_Incertae_Sedis; g__CENA533; s__Oscillatoriales_cyanobacterium
ASV_55170	0	11	20	0	0	0	0	0	0	0	0	0	0	0	0	d__Bacteria; p__Planctomycetes; c__Phycisphaerae; o__Phycisphaerales; f__Phycisphaeraceae; g__SM1A02; s__Nannochloropsis_gaditana
ASV_52842	0	10	32	0	0	0	0	0	0	0	0	0	0	0	0	d__Bacteria; p__Proteobacteria; c__Alphaproteobacteria; o__Sphingomonadales; f__Sphingomonadaceae; g__Sphingomonas; s__unclassified_Sphingomonas
ASV_9003	0	8	0	0	0	10	0	0	0	0	0	0	0	0	0	d__Bacteria; p__Proteobacteria; c__Alphaproteobacteria; o__Rhizobiales; f__Amb-16S-1323; g__Amb-16S-1323; s__uncultured_bacterium
ASV_30327	0	5	3	1	0	0	0	0	0	0	0	2	0	7	0	d__Bacteria; p__Actinobacteria; c__Acidimicrobiia; o__IMCC26256; f__IMCC26256; g__IMCC26256; s__unclassified_IMCC26256
ASV_2365	0	8	0	13	0	0	4	0	0	0	0	0	0	0	0	d__Bacteria; p__Proteobacteria; c__Alphaproteobacteria; o__Tistrellales; f__Geminicoccaceae; g__uncultured; s__uncultured_bacterium
ASV_21907	0	0	17	0	0	1	2	0	0	0	3	3	0	0	2	d__Bacteria; p__Proteobacteria; c__Alphaproteobacteria; o__Rhizobiales; f__Devosiaceae; g__Devosia; s__unclassified_Devosia
ASV_55973	0	0	0	10	2	3	2	1	0	5	0	1	0	9	0	d__Bacteria; p__Proteobacteria; c__Gammaproteobacteria; o__unclassified_Gammaproteobacteria; f__unclassified_Gammaproteobacteria; g__unclassified_Gammaproteobacteria; s__unclassified_Gammaproteobacteria
ASV_9567	0	0	0	2	1	2	0	4	2	0	6	1	2	1	0	d__Bacteria; p__Firmicutes; c__Bacilli; o__Bacillales; f__Bacillaceae; g__Bacillus; s__unclassified_Bacillus
ASV_40982	0	0	0	3	2	5	0	3	3	2	5	3	1	0	0	d__Bacteria; p__Firmicutes; c__Bacilli; o__Bacillales; f__Bacillaceae; g__Bacillus; s__unclassified_Bacillus
ASV_18343	0	0	0	0	8	0	2	2	0	0	0	6	0	0	0	d__Bacteria; p__Chloroflexi; c__Anaerolineae; o__SBR1031; f__A4b; g__A4b; s__uncultured_Chloroflexi
ASV_49915	0	0	0	0	5	0	0	1	3	3	3	0	0	2	0	d__Bacteria; p__Actinobacteria; c__Actinobacteria; o__Frankiales; f__Sporichthyaceae; g__uncultured; s__uncultured_bacterium
ASV_33511	0	0	0	2	4	4	6	2	7	2	4	0	2	3	5	d__Bacteria; p__Proteobacteria; c__Alphaproteobacteria; o__Rhizobiales; f__Rhizobiaceae; g__unclassified_Rhizobiaceae; s__unclassified_Rhizobiaceae
ASV_46420	0	0	0	0	2	0	0	6	0	7	0	0	0	0	0	d__Bacteria; p__Proteobacteria; c__Alphaproteobacteria; o__Rhizobiales; f__Rhizobiaceae; g__Aminobacter; s__uncultured_Mesorhizobium
ASV_11226	0	0	0	1	3	2	3	0	7	0	0	2	2	0	0	d__Bacteria; p__Proteobacteria; c__Gammaproteobacteria; o__Pseudomonadales; f__Pseudomonadaceae; g__Pseudomonas; s__unclassified_Pseudomonas
ASV_48982	0	0	0	3	2	4	1	1	3	0	2	2	2	2	1	d__Bacteria; p__Proteobacteria; c__Gammaproteobacteria; o__Betaproteobacteriales; f__Burkholderiaceae; g__unclassified_Burkholderiaceae; s__unclassified_Burkholderiaceae
ASV_42737	0	0	0	5	5	0	0	4	0	4	2	0	0	0	0	d__Bacteria; p__Proteobacteria; c__Gammaproteobacteria; o__Cellvibrionales; f__Microbulbiferaceae; g__Microbulbifer; s__uncultured_bacterium
ASV_51114	0	0	0	2	5	0	2	4	5	6	5	1	0	0	1	d__Bacteria; p__Proteobacteria; c__Alphaproteobacteria; o__Rhizobiales; f__Rhizobiaceae; g__Aminobacter; s__unclassified_Aminobacter
ASV_11920	0	0	0	0	0	0	3	6	0	3	0	0	0	0	3	d__Bacteria; p__Proteobacteria; c__Alphaproteobacteria; o__Rhizobiales; f__Devosiaceae; g__Devosia; s__Devosia_geojensis
ASV_52023	0	0	0	5	0	1	0	3	2	1	3	2	0	4	3	d__Bacteria; p__Proteobacteria; c__Gammaproteobacteria; o__unclassified_Gammaproteobacteria; f__unclassified_Gammaproteobacteria; g__unclassified_Gammaproteobacteria; s__unclassified_Gammaproteobacteria
ASV_23054	0	0	0	5	1	5	2	2	5	2	3	3	5	0	0	d__Bacteria; p__unclassified_Bacteria; c__unclassified_Bacteria; o__unclassified_Bacteria; f__unclassified_Bacteria; g__unclassified_Bacteria; s__unclassified_Bacteria
ASV_45751	0	0	0	0	15	0	0	0	7	15	0	0	0	0	0	d__Bacteria; p__Verrucomicrobia; c__Verrucomicrobiae; o__Chthoniobacterales; f__Xiphinematobacteraceae; g__Candidatus_Xiphinematobacter; s__uncultured_Xiphinematobacteriaceae
ASV_15841	0	0	0	0	4	0	7	0	1	0	2	0	0	8	5	d__Bacteria; p__Chloroflexi; c__Anaerolineae; o__SBR1031; f__A4b; g__A4b; s__unclassified_A4b
ASV_35842	0	0	0	11	3	0	0	3	4	5	0	0	0	0	0	d__Bacteria; p__Actinobacteria; c__Actinobacteria; o__Micrococcales; f__Microbacteriaceae; g__Microbacterium; s__unclassified_Microbacterium
ASV_5406	0	0	0	0	0	1	1	0	5	0	0	5	5	1	0	d__Bacteria; p__Proteobacteria; c__Gammaproteobacteria; o__Alteromonadales; f__Alteromonadaceae; g__Rheinheimera; s__unclassified_Rheinheimera
ASV_57527	0	0	0	8	3	0	0	0	7	0	1	0	13	0	0	d__Bacteria; p__Proteobacteria; c__Gammaproteobacteria; o__Pseudomonadales; f__Pseudomonadaceae; g__Pseudomonas; s__unclassified_Pseudomonas
ASV_38652	0	0	0	0	0	5	0	0	8	21	0	0	0	0	0	d__Bacteria; p__Proteobacteria; c__Deltaproteobacteria; o__Myxococcales; f__Phaselicystidaceae; g__Phaselicystis; s__uncultured_Sorangiineae
ASV_9936	0	0	0	0	0	0	0	0	8	10	0	0	0	0	0	d__Bacteria; p__Proteobacteria; c__Gammaproteobacteria; o__Betaproteobacteriales; f__Nitrosomonadaceae; g__MND1; s__unclassified_MND1
ASV_14169	0	0	0	0	0	0	6	0	0	16	0	0	0	0	0	d__Bacteria; p__Gemmatimonadetes; c__Gemmatimonadetes; o__Gemmatimonadales; f__Gemmatimonadaceae; g__uncultured; s__unclassified_uncultured
ASV_48267	0	0	0	0	0	0	0	0	0	29	0	0	0	0	0	d__Bacteria; p__Actinobacteria; c__Acidimicrobiia; o__Actinomarinales; f__uncultured; g__uncultured; s__unclassified_uncultured
ASV_56636	0	0	0	0	25	0	0	0	0	7	0	0	0	0	0	d__Bacteria; p__Proteobacteria; c__Alphaproteobacteria; o__Rhizobiales; f__Rhizobiaceae; g__unclassified_Rhizobiaceae; s__unclassified_Rhizobiaceae
ASV_27081	0	0	0	6	4	0	0	0	0	0	4	0	0	0	1	d__Bacteria; p__Chloroflexi; c__Anaerolineae; o__SBR1031; f__A4b; g__A4b; s__uncultured_soil
ASV_2251	0	0	3	0	0	5	0	0	0	0	11	0	0	0	0	d__Bacteria; p__Proteobacteria; c__Alphaproteobacteria; o__Rhizobiales; f__Methyloligellaceae; g__Methyloceanibacter; s__uncultured_alpha
ASV_45231	0	0	0	0	0	13	0	0	0	0	9	7	4	0	0	d__Bacteria; p__Proteobacteria; c__Alphaproteobacteria; o__Caulobacterales; f__Hyphomonadaceae; g__SWB02; s__uncultured_bacterium
ASV_20449	0	0	0	0	0	9	0	0	0	0	8	24	0	0	0	d__Bacteria; p__Proteobacteria; c__Alphaproteobacteria; o__Rhizobiales; f__Rhizobiaceae; g__Shinella; s__unclassified_Shinella
ASV_41289	0	0	0	18	0	0	6	0	0	0	0	0	0	0	0	d__Bacteria; p__Actinobacteria; c__Acidimicrobiia; o__Microtrichales; f__uncultured; g__uncultured; s__unclassified_uncultured
ASV_10159	0	0	0	3	0	4	2	0	0	0	0	3	11	5	2	d__Bacteria; p__Proteobacteria; c__Gammaproteobacteria; o__unclassified_Gammaproteobacteria; f__unclassified_Gammaproteobacteria; g__unclassified_Gammaproteobacteria; s__unclassified_Gammaproteobacteria
ASV_5137	0	0	0	3	1	0	9	1	0	4	0	5	4	12	5	d__Bacteria; p__Proteobacteria; c__Gammaproteobacteria; o__unclassified_Gammaproteobacteria; f__unclassified_Gammaproteobacteria; g__unclassified_Gammaproteobacteria; s__unclassified_Gammaproteobacteria
ASV_49316	0	0	0	0	0	0	0	0	0	0	0	0	0	0	10	d__Bacteria; p__Proteobacteria; c__Gammaproteobacteria; o__Pseudomonadales; f__Pseudomonadaceae; g__Pseudomonas; s__unclassified_Pseudomonas
ASV_28777	0	0	0	15	0	0	0	0	0	0	0	0	0	0	0	d__Bacteria; p__Proteobacteria; c__Gammaproteobacteria; o__Pseudomonadales; f__Pseudomonadaceae; g__Pseudomonas; s__unclassified_Pseudomonas
ASV_38261	12	14	11	0	0	0	0	0	0	0	0	0	0	0	0	d__Bacteria; p__Bacteroidetes; c__Bacteroidia; o__Cytophagales; f__Microscillaceae; g__uncultured; s__uncultured_bacterium
ASV_35401	6	12	14	0	0	0	0	0	0	0	0	0	0	0	0	d__Bacteria; p__Actinobacteria; c__Acidimicrobiia; o__Microtrichales; f__Microtrichaceae; g__Sva0996_marine_group; s__uncultured_organism
ASV_46135	11	19	10	0	0	0	0	0	0	0	0	0	0	0	0	d__Bacteria; p__Verrucomicrobia; c__Verrucomicrobiae; o__Verrucomicrobiales; f__Rubritaleaceae; g__Luteolibacter; s__uncultured_bacterium
ASV_11152	2	12	0	9	0	7	0	0	0	3	11	0	0	7	0	d__Bacteria; p__Proteobacteria; c__Alphaproteobacteria; o__Rhizobiales; f__Rhizobiaceae; g__unclassified_Rhizobiaceae; s__unclassified_Rhizobiaceae
ASV_9007	4	8	1	1	7	3	3	0	2	1	2	0	4	0	0	d__Bacteria; p__Proteobacteria; c__Alphaproteobacteria; o__Rhodobacterales; f__Rhodobacteraceae; g__uncultured; s__uncultured_organism
ASV_22140	15	8	11	0	0	0	0	0	0	0	0	0	0	0	0	d__Bacteria; p__Cyanobacteria; c__Oxyphotobacteria; o__Nostocales; f__Nostocaceae; g__Tolypothrix_PCC-7601; s__unclassified_Tolypothrix_PCC-7601
ASV_42605	9	0	9	0	4	0	8	0	0	0	0	0	0	0	1	d__Bacteria; p__Acidobacteria; c__Holophagae; o__Subgroup_7; f__Subgroup_7; g__Subgroup_7; s__uncultured_Acidobacterium
ASV_26792	6	21	21	0	0	0	0	0	0	0	0	0	0	0	0	d__Bacteria; p__Bacteroidetes; c__Bacteroidia; o__Chitinophagales; f__Saprospiraceae; g__Lewinella; s__Lewinella_nigricans
ASV_37159	0	9	14	0	0	0	0	3	0	5	0	0	0	0	0	d__Bacteria; p__Actinobacteria; c__Actinobacteria; o__Frankiales; f__Geodermatophilaceae; g__unclassified_Geodermatophilaceae; s__unclassified_Geodermatophilaceae
ASV_30388	0	1	7	0	0	0	1	0	0	0	0	1	4	3	0	d__Bacteria; p__Proteobacteria; c__Alphaproteobacteria; o__Rhodobacterales; f__Rhodobacteraceae; g__uncultured; s__uncultured_organism
ASV_7133	0	20	10	13	6	0	5	0	0	0	0	1	0	0	0	d__Bacteria; p__Entotheonellaeota; c__Entotheonellia; o__Entotheonellales; f__Entotheonellaceae; g__Candidatus_Entotheonella; s__unclassified_Candidatus_Entotheonella
ASV_13155	0	0	6	2	8	3	0	3	3	0	4	1	0	0	7	d__Bacteria; p__Planctomycetes; c__Phycisphaerae; o__Tepidisphaerales; f__Tepidisphaerales; g__Tepidisphaerales; s__uncultured_Planctomycetales
ASV_16380	5	0	7	8	4	0	0	0	0	0	0	0	0	0	0	d__Bacteria; p__Entotheonellaeota; c__Entotheonellia; o__Entotheonellales; f__Entotheonellaceae; g__Candidatus_Entotheonella; s__uncultured_bacterium
ASV_52439	0	0	0	15	3	0	2	3	0	1	0	0	1	5	1	d__Bacteria; p__Firmicutes; c__Bacilli; o__Bacillales; f__Bacillaceae; g__Bacillus; s__unclassified_Bacillus
ASV_16700	0	0	0	0	5	3	0	4	0	0	10	0	4	0	0	d__Bacteria; p__Firmicutes; c__Bacilli; o__Bacillales; f__Bacillaceae; g__Bacillus; s__unclassified_Bacillus
ASV_30538	0	0	0	2	7	4	0	7	1	3	1	3	6	0	0	d__Bacteria; p__Firmicutes; c__Bacilli; o__Bacillales; f__Bacillaceae; g__Bacillus; s__unclassified_Bacillus
ASV_9276	0	0	0	0	5	0	0	1	0	11	0	2	1	0	3	d__Bacteria; p__Proteobacteria; c__Gammaproteobacteria; o__Xanthomonadales; f__Xanthomonadaceae; g__Luteimonas; s__Luteimonas_pelagia
ASV_482	0	0	0	0	0	1	2	4	0	3	0	6	0	0	0	d__Bacteria; p__Actinobacteria; c__Actinobacteria; o__Micrococcales; f__Microbacteriaceae; g__Agromyces; s__Agromyces_sp.
ASV_43348	0	0	0	0	0	0	0	17	0	0	7	0	0	0	0	d__Bacteria; p__Firmicutes; c__Clostridia; o__Clostridiales; f__Clostridiaceae_1; g__Clostridium_sensu_stricto_1; s__unclassified_Clostridium_sensu_stricto_1
ASV_49875	0	0	0	0	1	3	2	4	0	4	0	2	1	1	2	d__Bacteria; p__Proteobacteria; c__Alphaproteobacteria; o__Rhizobiales; f__Rhizobiaceae; g__unclassified_Rhizobiaceae; s__unclassified_Rhizobiaceae
ASV_41207	0	0	0	0	3	1	0	5	3	2	1	1	7	0	0	d__Bacteria; p__Proteobacteria; c__Gammaproteobacteria; o__Pseudomonadales; f__Pseudomonadaceae; g__Pseudomonas; s__unclassified_Pseudomonas
ASV_54955	0	0	0	9	2	3	5	1	2	1	2	1	9	8	2	d__Bacteria; p__Proteobacteria; c__Gammaproteobacteria; o__Pseudomonadales; f__Pseudomonadaceae; g__Pseudomonas; s__unclassified_Pseudomonas
ASV_32035	0	0	0	1	3	1	6	5	6	3	1	2	2	1	0	d__Bacteria; p__Proteobacteria; c__Gammaproteobacteria; o__Pseudomonadales; f__Pseudomonadaceae; g__Pseudomonas; s__unclassified_Pseudomonas
ASV_16695	0	0	0	2	3	0	0	3	2	1	0	0	2	7	4	d__Bacteria; p__Proteobacteria; c__Gammaproteobacteria; o__Xanthomonadales; f__Xanthomonadaceae; g__unclassified_Xanthomonadaceae; s__unclassified_Xanthomonadaceae
ASV_7201	0	0	0	0	20	0	0	15	11	1	0	0	0	0	0	d__Bacteria; p__Proteobacteria; c__Gammaproteobacteria; o__Xanthomonadales; f__Rhodanobacteraceae; g__Dyella; s__unclassified_Dyella
ASV_39181	0	0	0	0	1	2	3	3	0	0	0	4	3	6	4	d__Bacteria; p__Proteobacteria; c__Alphaproteobacteria; o__Rhizobiales; f__Rhizobiaceae; g__Allorhizobium-Neorhizobium-Pararhizobium-Rhizobium; s__unclassified_Allorhizobium-Neorhizobium-Pararhizobium-Rhizobium
ASV_25787	0	0	0	5	1	1	0	2	0	3	4	0	2	0	0	d__Bacteria; p__Firmicutes; c__Bacilli; o__Bacillales; f__Bacillaceae; g__unclassified_Bacillaceae; s__unclassified_Bacillaceae
ASV_47596	0	0	0	10	0	6	0	9	9	0	0	1	0	0	0	d__Bacteria; p__Firmicutes; c__Bacilli; o__Bacillales; f__Bacillaceae; g__Bacillus; s__unclassified_Bacillus
ASV_58549	0	0	0	10	0	7	2	5	2	0	8	2	0	0	1	d__Bacteria; p__Proteobacteria; c__Alphaproteobacteria; o__Rhizobiales; f__Beijerinckiaceae; g__Microvirga; s__unclassified_Microvirga
ASV_4019	0	0	0	0	0	3	1	3	0	4	3	0	2	4	4	d__Bacteria; p__Proteobacteria; c__Gammaproteobacteria; o__Betaproteobacteriales; f__Burkholderiaceae; g__unclassified_Burkholderiaceae; s__unclassified_Burkholderiaceae
ASV_50381	0	0	0	4	4	2	0	2	2	4	8	1	5	0	0	d__Bacteria; p__Firmicutes; c__Bacilli; o__Bacillales; f__Bacillaceae; g__Bacillus; s__unclassified_Bacillus
ASV_37105	0	0	0	1	4	0	0	0	5	0	7	4	8	0	0	d__Bacteria; p__Firmicutes; c__Bacilli; o__Bacillales; f__Bacillaceae; g__Bacillus; s__Bacillus_beringensis
ASV_14386	0	0	0	0	0	0	0	0	16	0	0	0	0	0	0	d__Bacteria; p__Firmicutes; c__Bacilli; o__Bacillales; f__Bacillaceae; g__Bacillus; s__unclassified_Bacillus
ASV_25230	0	0	0	0	2	0	0	0	7	0	0	4	0	0	0	d__Bacteria; p__Verrucomicrobia; c__Verrucomicrobiae; o__Verrucomicrobiales; f__Rubritaleaceae; g__Luteolibacter; s__unclassified_Luteolibacter
ASV_12133	0	0	0	3	6	1	0	1	7	1	0	1	10	1	5	d__Bacteria; p__Proteobacteria; c__Gammaproteobacteria; o__Betaproteobacteriales; f__Burkholderiaceae; g__unclassified_Burkholderiaceae; s__unclassified_Burkholderiaceae
ASV_36215	0	0	0	2	2	0	0	4	0	7	0	3	0	9	2	d__Bacteria; p__Actinobacteria; c__Actinobacteria; o__Streptomycetales; f__Streptomycetaceae; g__Streptomyces; s__unclassified_Streptomyces
ASV_47516	0	0	0	0	0	0	0	0	0	16	0	0	0	0	0	d__Bacteria; p__Actinobacteria; c__Actinobacteria; o__Streptomycetales; f__Streptomycetaceae; g__Streptomyces; s__unclassified_Streptomyces
ASV_23421	0	0	0	6	2	0	9	0	4	5	0	0	0	4	8	d__Bacteria; p__Actinobacteria; c__Actinobacteria; o__Propionibacteriales; f__Nocardioidaceae; g__Nocardioides; s__unclassified_Nocardioides
ASV_50911	0	0	0	11	0	5	0	0	0	0	3	0	0	0	0	d__Bacteria; p__Firmicutes; c__Bacilli; o__Bacillales; f__Planococcaceae; g__Paenisporosarcina; s__unclassified_Paenisporosarcina
ASV_778	0	0	0	0	0	7	0	0	0	0	4	5	0	0	2	d__Bacteria; p__Proteobacteria; c__Gammaproteobacteria; o__Pseudomonadales; f__Pseudomonadaceae; g__Pseudomonas; s__unclassified_Pseudomonas
ASV_19245	0	0	0	0	6	0	0	0	0	0	10	0	4	0	1	d__Bacteria; p__Proteobacteria; c__Alphaproteobacteria; o__Rhizobiales; f__Xanthobacteraceae; g__Pseudorhodoplanes; s__unclassified_Pseudorhodoplanes
ASV_56941	0	0	0	0	0	0	0	0	0	0	14	0	0	0	0	d__Bacteria; p__Proteobacteria; c__Alphaproteobacteria; o__Rhizobiales; f__Rhizobiales_Incertae_Sedis; g__Bauldia; s__unclassified_Bauldia
ASV_20375	0	0	0	0	0	0	0	0	0	0	16	0	0	0	0	d__Bacteria; p__Proteobacteria; c__Alphaproteobacteria; o__Rhizobiales; f__Xanthobacteraceae; g__Pseudolabrys; s__unclassified_Pseudolabrys
ASV_46953	0	0	0	0	0	0	0	0	0	0	0	5	6	6	5	d__Bacteria; p__Proteobacteria; c__Gammaproteobacteria; o__Pseudomonadales; f__Pseudomonadaceae; g__Pseudomonas; s__unclassified_Pseudomonas
ASV_31894	0	0	0	5	0	12	0	0	0	0	2	1	0	0	0	d__Bacteria; p__Proteobacteria; c__Alphaproteobacteria; o__Rhizobiales; f__Xanthobacteraceae; g__uncultured; s__unclassified_uncultured
ASV_30419	0	0	0	1	0	5	2	0	0	0	0	3	13	0	1	d__Bacteria; p__Proteobacteria; c__Gammaproteobacteria; o__Enterobacteriales; f__Enterobacteriaceae; g__unclassified_Enterobacteriaceae; s__unclassified_Enterobacteriaceae
ASV_30894	0	0	0	0	0	0	0	0	0	0	0	9	9	2	1	d__Bacteria; p__Proteobacteria; c__Gammaproteobacteria; o__Pseudomonadales; f__Pseudomonadaceae; g__Pseudomonas; s__unclassified_Pseudomonas
ASV_9640	0	0	0	0	0	0	6	0	0	0	0	9	0	0	0	d__Bacteria; p__Proteobacteria; c__Alphaproteobacteria; o__Rhizobiales; f__Devosiaceae; g__Devosia; s__unclassified_Devosia
ASV_42735	0	0	0	0	6	0	3	0	0	0	0	3	0	2	0	d__Bacteria; p__Proteobacteria; c__Gammaproteobacteria; o__Pseudomonadales; f__Pseudomonadaceae; g__Pseudomonas; s__unclassified_Pseudomonas
ASV_46299	0	0	0	0	7	0	0	0	0	0	0	8	0	0	0	d__Bacteria; p__Proteobacteria; c__Gammaproteobacteria; o__CCD24; f__CCD24; g__CCD24; s__unclassified_CCD24
ASV_57637	0	0	0	0	0	0	2	0	4	0	0	0	0	15	5	d__Bacteria; p__Proteobacteria; c__Gammaproteobacteria; o__Betaproteobacteriales; f__Burkholderiaceae; g__Hydrogenophaga; s__unclassified_Hydrogenophaga
ASV_23319	0	0	0	5	0	0	4	0	0	0	3	2	8	0	5	d__Bacteria; p__Proteobacteria; c__Gammaproteobacteria; o__Betaproteobacteriales; f__Rhodocyclaceae; g__Azoarcus; s__Azoarcus_tolulyticus
ASV_3583	0	0	0	0	0	0	0	0	0	0	0	0	0	0	16	d__Bacteria; p__Proteobacteria; c__Gammaproteobacteria; o__Pseudomonadales; f__Pseudomonadaceae; g__Pseudomonas; s__unclassified_Pseudomonas
ASV_2139	0	0	0	12	0	0	2	0	0	0	0	0	0	0	2	d__Bacteria; p__Actinobacteria; c__Acidimicrobiia; o__Microtrichales; f__uncultured; g__uncultured; s__uncultured_Actinomycetales
ASV_40710	0	0	0	0	0	0	8	0	0	0	0	0	0	0	0	d__Bacteria; p__Proteobacteria; c__Gammaproteobacteria; o__Pseudomonadales; f__Pseudomonadaceae; g__Pseudomonas; s__unclassified_Pseudomonas
ASV_55706	9	6	13	0	0	0	0	0	0	0	0	0	0	0	0	d__Bacteria; p__Planctomycetes; c__Phycisphaerae; o__Phycisphaerales; f__Phycisphaeraceae; g__uncultured; s__uncultured_bacterium
ASV_26743	4	4	6	2	0	0	1	1	0	0	0	0	0	0	0	d__Bacteria; p__Chloroflexi; c__KD4-96; o__KD4-96; f__KD4-96; g__KD4-96; s__uncultured_bacterium
ASV_58928	6	9	10	2	0	0	3	0	0	0	0	0	0	2	0	d__Bacteria; p__Actinobacteria; c__Actinobacteria; o__Propionibacteriales; f__Nocardioidaceae; g__Nocardioides; s__unclassified_Nocardioides
ASV_16048	4	1	0	2	6	2	1	7	0	3	0	2	0	3	1	d__Bacteria; p__Proteobacteria; c__Alphaproteobacteria; o__Rhizobiales; f__Rhizobiaceae; g__unclassified_Rhizobiaceae; s__unclassified_Rhizobiaceae
ASV_19066	6	11	0	0	2	0	0	0	0	0	0	0	0	0	0	d__Bacteria; p__Acidobacteria; c__Subgroup_6; o__Subgroup_6; f__Subgroup_6; g__Subgroup_6; s__unclassified_Subgroup_6
ASV_52790	12	11	0	0	0	0	0	0	0	0	0	0	0	0	0	d__Bacteria; p__Proteobacteria; c__Gammaproteobacteria; o__Betaproteobacteriales; f__Rhodocyclaceae; g__Methyloversatilis; s__unclassified_Methyloversatilis
ASV_38626	0	23	7	0	0	0	0	0	0	0	0	0	0	0	0	d__Bacteria; p__Planctomycetes; c__Phycisphaerae; o__Phycisphaerales; f__Phycisphaeraceae; g__Phycisphaera; s__uncultured_Planctomycetales
ASV_25220	0	5	0	9	0	0	0	0	0	0	0	0	0	5	2	d__Bacteria; p__Bacteroidetes; c__Bacteroidia; o__Cytophagales; f__Hymenobacteraceae; g__Pontibacter; s__unclassified_Pontibacter
ASV_35849	37	23	0	0	0	0	0	0	0	0	0	0	0	0	0	d__Bacteria; p__Cyanobacteria; c__Oxyphotobacteria; o__Nostocales; f__Coleofasciculaceae; g__Microcoleus_Es-Yyy1400; s__unclassified_Microcoleus_Es-Yyy1400
ASV_15225	8	9	14	0	0	0	0	0	0	0	0	0	0	0	0	d__Bacteria; p__Gemmatimonadetes; c__Gemmatimonadetes; o__Gemmatimonadales; f__Gemmatimonadaceae; g__uncultured; s__unclassified_uncultured
ASV_37359	0	20	0	0	0	0	0	0	0	0	0	0	0	0	0	d__Bacteria; p__Proteobacteria; c__Alphaproteobacteria; o__Rhodobacterales; f__Rhodobacteraceae; g__unclassified_Rhodobacteraceae; s__unclassified_Rhodobacteraceae
ASV_32329	9	20	0	0	0	5	0	0	0	0	0	4	5	0	0	d__Bacteria; p__Acidobacteria; c__Acidobacteriia; o__Solibacterales; f__Solibacteraceae_(Subgroup_3); g__PAUC26f; s__metagenome
ASV_11426	0	22	0	0	0	0	0	0	0	0	0	0	0	0	0	d__Bacteria; p__Cyanobacteria; c__Oxyphotobacteria; o__Nostocales; f__Coleofasciculaceae; g__Microcoleus_Es-Yyy1400; s__unclassified_Microcoleus_Es-Yyy1400
ASV_17689	25	22	0	0	0	0	0	0	0	0	0	0	0	0	0	d__Bacteria; p__Cyanobacteria; c__Oxyphotobacteria; o__Nostocales; f__Coleofasciculaceae; g__Microcoleus_Es-Yyy1400; s__unclassified_Microcoleus_Es-Yyy1400
ASV_38980	6	8	7	0	0	4	0	0	0	10	5	6	0	0	0	d__Bacteria; p__Proteobacteria; c__Alphaproteobacteria; o__Rhizobiales; f__Xanthobacteraceae; g__uncultured; s__unclassified_uncultured
ASV_32010	0	0	7	0	3	0	0	0	0	0	0	6	0	0	0	d__Bacteria; p__Proteobacteria; c__Alphaproteobacteria; o__uncultured; f__uncultured; g__uncultured; s__unclassified_uncultured
ASV_47074	0	0	9	0	0	0	0	0	0	0	0	0	0	0	5	d__Bacteria; p__Proteobacteria; c__Alphaproteobacteria; o__Tistrellales; f__Geminicoccaceae; g__uncultured; s__uncultured_bacterium
ASV_54730	0	0	6	0	0	0	0	3	0	6	0	0	0	0	0	d__Bacteria; p__Acidobacteria; c__Subgroup_6; o__Subgroup_6; f__Subgroup_6; g__Subgroup_6; s__unclassified_Subgroup_6
ASV_113	0	0	0	0	5	0	0	6	5	0	0	0	0	0	0	d__Bacteria; p__Firmicutes; c__Bacilli; o__Bacillales; f__Bacillaceae; g__Bacillus; s__Bacillus_horikoshii
ASV_29878	0	0	0	0	0	3	0	16	0	0	8	0	3	0	0	d__Bacteria; p__Firmicutes; c__Bacilli; o__Bacillales; f__Bacillaceae; g__Bacillus; s__unclassified_Bacillus
ASV_42413	0	0	0	2	0	0	0	5	2	0	0	0	0	2	4	d__Bacteria; p__Firmicutes; c__Bacilli; o__Bacillales; f__Bacillaceae; g__Bacillus; s__unclassified_Bacillus
ASV_40514	0	0	0	4	3	1	0	5	3	4	3	1	2	0	1	d__Bacteria; p__Firmicutes; c__Bacilli; o__Bacillales; f__Bacillaceae; g__Bacillus; s__unclassified_Bacillus
ASV_12177	0	0	0	0	0	0	4	3	4	3	0	0	1	0	3	d__Bacteria; p__Firmicutes; c__Bacilli; o__Bacillales; f__Bacillaceae; g__Bacillus; s__unclassified_Bacillus
ASV_7434	0	0	0	5	2	2	0	0	2	0	3	1	0	0	0	d__Bacteria; p__Firmicutes; c__Bacilli; o__Bacillales; f__Bacillaceae; g__Bacillus; s__unclassified_Bacillus
ASV_10779	0	0	3	2	5	1	2	5	5	3	6	1	2	3	2	d__Bacteria; p__Actinobacteria; c__Actinobacteria; o__Propionibacteriales; f__Nocardioidaceae; g__Nocardioides; s__unclassified_Nocardioides
ASV_3160	0	0	0	0	9	1	0	4	0	9	3	0	0	0	2	d__Bacteria; p__Actinobacteria; c__Actinobacteria; o__Streptomycetales; f__Streptomycetaceae; g__Streptomyces; s__unclassified_Streptomyces
ASV_11011	0	0	0	4	3	0	0	7	0	7	0	0	3	0	9	d__Bacteria; p__Proteobacteria; c__Deltaproteobacteria; o__Myxococcales; f__Nannocystaceae; g__Nannocystis; s__unclassified_Nannocystis
ASV_34535	0	0	0	16	0	0	3	5	0	1	0	2	0	0	0	d__Bacteria; p__Proteobacteria; c__Gammaproteobacteria; o__Pseudomonadales; f__Pseudomonadaceae; g__Pseudomonas; s__unclassified_Pseudomonas
ASV_43132	0	0	0	0	2	0	0	1	5	1	0	1	4	4	5	d__Bacteria; p__Proteobacteria; c__Gammaproteobacteria; o__Betaproteobacteriales; f__Burkholderiaceae; g__unclassified_Burkholderiaceae; s__unclassified_Burkholderiaceae
ASV_23146	0	0	0	0	0	1	0	1	1	0	1	1	4	0	3	d__Bacteria; p__Proteobacteria; c__unclassified_Proteobacteria; o__unclassified_Proteobacteria; f__unclassified_Proteobacteria; g__unclassified_Proteobacteria; s__unclassified_Proteobacteria
ASV_35126	0	0	0	3	10	3	5	3	2	4	0	3	5	0	5	d__Bacteria; p__Proteobacteria; c__Alphaproteobacteria; o__Rhizobiales; f__Rhizobiaceae; g__unclassified_Rhizobiaceae; s__unclassified_Rhizobiaceae
ASV_41334	0	0	0	0	3	3	0	1	6	0	0	5	1	0	0	d__Bacteria; p__Proteobacteria; c__Gammaproteobacteria; o__Alteromonadales; f__Alteromonadaceae; g__Rheinheimera; s__unclassified_Rheinheimera
ASV_41983	0	0	0	0	3	0	0	5	0	14	0	0	0	0	0	d__Bacteria; p__Actinobacteria; c__Actinobacteria; o__Propionibacteriales; f__Nocardioidaceae; g__Nocardioides; s__unclassified_Nocardioides
ASV_37248	2	2	0	2	0	6	4	6	5	2	0	1	2	0	0	d__Bacteria; p__Proteobacteria; c__Gammaproteobacteria; o__Steroidobacterales; f__Steroidobacteraceae; g__Steroidobacter; s__unclassified_Steroidobacter
ASV_41895	0	0	0	1	4	1	0	3	4	3	7	1	2	2	1	d__Bacteria; p__Proteobacteria; c__Gammaproteobacteria; o__Betaproteobacteriales; f__Burkholderiaceae; g__unclassified_Burkholderiaceae; s__unclassified_Burkholderiaceae
ASV_33025	0	0	0	0	0	0	0	0	18	0	0	0	0	0	0	d__Bacteria; p__Actinobacteria; c__Actinobacteria; o__Frankiales; f__uncultured; g__uncultured; s__uncultured_actinobacterium
ASV_42609	0	0	0	0	0	7	0	0	4	0	3	0	0	0	3	d__Bacteria; p__Acidobacteria; c__Thermoanaerobaculia; o__Thermoanaerobaculales; f__Thermoanaerobaculaceae; g__Subgroup_10; s__unclassified_Subgroup_10
ASV_9241	0	0	0	0	0	0	7	0	11	0	0	6	0	0	0	d__Bacteria; p__Proteobacteria; c__Gammaproteobacteria; o__Pseudomonadales; f__Pseudomonadaceae; g__Pseudomonas; s__unclassified_Pseudomonas
ASV_11900	0	0	0	1	2	2	2	1	5	1	1	2	5	3	1	d__Bacteria; p__Proteobacteria; c__Gammaproteobacteria; o__Pseudomonadales; f__Pseudomonadaceae; g__Pseudomonas; s__unclassified_Pseudomonas
ASV_4124	0	0	0	4	6	2	0	0	3	0	0	0	0	1	0	d__Bacteria; p__Proteobacteria; c__Alphaproteobacteria; o__Rhizobiales; f__Rhizobiaceae; g__Allorhizobium-Neorhizobium-Pararhizobium-Rhizobium; s__unclassified_Allorhizobium-Neorhizobium-Pararhizobium-Rhizobium
ASV_21850	0	0	0	0	0	0	0	0	17	0	0	0	0	0	0	d__Bacteria; p__Proteobacteria; c__Gammaproteobacteria; o__Pseudomonadales; f__Pseudomonadaceae; g__Pseudomonas; s__unclassified_Pseudomonas
ASV_27748	0	0	0	0	11	0	0	0	19	0	0	0	0	0	0	d__Bacteria; p__Proteobacteria; c__Gammaproteobacteria; o__Alteromonadales; f__Alteromonadaceae; g__Rheinheimera; s__Rheinheimera_aquimaris
ASV_46568	0	0	0	0	11	0	0	0	5	1	0	0	0	0	0	d__Bacteria; p__Actinobacteria; c__Acidimicrobiia; o__Microtrichales; f__Iamiaceae; g__Iamia; s__unclassified_Iamia
ASV_34743	0	0	2	0	11	4	6	4	10	0	0	0	0	7	5	d__Bacteria; p__Proteobacteria; c__Alphaproteobacteria; o__Tistrellales; f__Geminicoccaceae; g__uncultured; s__uncultured_bacterium
ASV_1413	0	0	0	0	0	0	9	0	0	3	0	0	0	8	4	d__Bacteria; p__Actinobacteria; c__Actinobacteria; o__Micrococcales; f__Microbacteriaceae; g__Microbacterium; s__unclassified_Microbacterium
ASV_39734	0	0	0	0	13	0	0	0	0	20	0	0	0	0	0	d__Bacteria; p__Proteobacteria; c__Alphaproteobacteria; o__Sphingomonadales; f__Sphingomonadaceae; g__unclassified_Sphingomonadaceae; s__unclassified_Sphingomonadaceae
ASV_2367	0	0	0	0	0	1	0	0	0	5	2	14	2	0	0	d__Bacteria; p__Proteobacteria; c__Gammaproteobacteria; o__Salinisphaerales; f__Solimonadaceae; g__uncultured; s__uncultured_bacterium
ASV_42003	0	0	0	0	6	5	0	0	0	15	0	0	0	0	0	d__Bacteria; p__Proteobacteria; c__Alphaproteobacteria; o__Dongiales; f__Dongiaceae; g__Dongia; s__unclassified_Dongia
ASV_42799	0	0	0	0	0	4	0	15	0	0	2	3	0	0	0	d__Bacteria; p__Proteobacteria; c__Alphaproteobacteria; o__Sphingomonadales; f__Sphingomonadaceae; g__Sphingobium; s__unclassified_Sphingobium
ASV_53353	0	0	0	0	0	7	9	0	0	0	3	2	0	0	0	d__Bacteria; p__Actinobacteria; c__Actinobacteria; o__Streptosporangiales; f__Streptosporangiaceae; g__Sphaerisporangium; s__Sphaerisporangium_sp.
ASV_24590	0	0	0	0	8	0	0	0	0	0	10	4	0	0	0	d__Bacteria; p__Proteobacteria; c__Alphaproteobacteria; o__Sphingomonadales; f__Sphingomonadaceae; g__Rhizorhapis; s__Rhizorhapis_suberifaciens
ASV_36385	0	0	0	1	0	9	0	0	0	0	7	0	1	0	0	d__Bacteria; p__Proteobacteria; c__Gammaproteobacteria; o__Vibrionales; f__Vibrionaceae; g__Photobacterium; s__unclassified_Photobacterium
ASV_13058	0	0	0	8	0	5	0	0	0	0	5	2	0	2	3	d__Bacteria; p__Actinobacteria; c__Acidimicrobiia; o__IMCC26256; f__IMCC26256; g__IMCC26256; s__unclassified_IMCC26256
ASV_23064	0	0	0	6	2	6	4	0	0	0	2	5	0	4	0	d__Bacteria; p__Proteobacteria; c__Gammaproteobacteria; o__Aeromonadales; f__Aeromonadaceae; g__Zobellella; s__unclassified_Zobellella
ASV_13532	0	0	0	0	0	0	0	0	0	0	0	14	0	0	0	d__Bacteria; p__Proteobacteria; c__Alphaproteobacteria; o__Rhizobiales; f__Rhizobiaceae; g__Ensifer; s__unclassified_Ensifer
ASV_545	0	0	0	0	0	0	0	0	0	0	0	11	0	0	0	d__Bacteria; p__Proteobacteria; c__Gammaproteobacteria; o__Pseudomonadales; f__Pseudomonadaceae; g__Pseudomonas; s__unclassified_Pseudomonas
ASV_44651	0	0	0	0	0	3	7	0	0	0	0	0	8	0	0	d__Bacteria; p__Proteobacteria; c__Gammaproteobacteria; o__Pseudomonadales; f__Pseudomonadaceae; g__Pseudomonas; s__unclassified_Pseudomonas
ASV_37270	0	0	0	19	0	0	0	0	0	0	0	0	0	3	8	d__Bacteria; p__Proteobacteria; c__Gammaproteobacteria; o__Aeromonadales; f__Aeromonadaceae; g__unclassified_Aeromonadaceae; s__unclassified_Aeromonadaceae
ASV_25517	0	0	0	16	0	10	2	0	3	0	8	1	0	2	1	d__Bacteria; p__Proteobacteria; c__Gammaproteobacteria; o__Gammaproteobacteria_Incertae_Sedis; f__Unknown_Family; g__Candidatus_Berkiella; s__uncultured_bacterium
ASV_28827	0	0	0	0	19	0	0	0	0	0	0	0	0	0	0	d__Bacteria; p__Proteobacteria; c__Alphaproteobacteria; o__Rhizobiales; f__Rhizobiaceae; g__Ensifer; s__unclassified_Ensifer
ASV_7408	0	0	0	0	0	9	0	0	0	0	0	0	0	0	0	d__Bacteria; p__Proteobacteria; c__Alphaproteobacteria; o__Rhizobiales; f__Rhizobiaceae; g__Allorhizobium-Neorhizobium-Pararhizobium-Rhizobium; s__unclassified_Allorhizobium-Neorhizobium-Pararhizobium-Rhizobium
ASV_30413	6	6	0	0	0	4	0	0	0	0	0	0	0	0	4	d__Bacteria; p__Bacteroidetes; c__Bacteroidia; o__Cytophagales; f__Hymenobacteraceae; g__Pontibacter; s__unclassified_Pontibacter
ASV_42635	5	3	5	1	3	1	0	6	1	0	4	2	0	0	0	d__Bacteria; p__Firmicutes; c__Bacilli; o__Bacillales; f__Bacillaceae; g__Bacillus; s__Fictibacillus_sp.
ASV_50484	20	0	0	0	0	0	0	0	0	0	0	0	0	0	0	d__Bacteria; p__Chloroflexi; c__KD4-96; o__KD4-96; f__KD4-96; g__KD4-96; s__unclassified_KD4-96
ASV_37885	10	0	0	0	0	0	0	0	0	0	10	6	0	0	0	d__Bacteria; p__Chloroflexi; c__Anaerolineae; o__SBR1031; f__A4b; g__A4b; s__uncultured_bacterium
ASV_59437	4	0	0	2	1	4	1	5	2	5	4	1	5	0	1	d__Bacteria; p__Actinobacteria; c__Actinobacteria; o__Micrococcales; f__Micrococcaceae; g__unclassified_Micrococcaceae; s__unclassified_Micrococcaceae
ASV_28063	11	15	11	0	0	0	0	0	0	0	0	0	0	0	0	d__Bacteria; p__Proteobacteria; c__Gammaproteobacteria; o__Salinisphaerales; f__Solimonadaceae; g__Panacagrimonas; s__uncultured_bacterium
ASV_10720	10	0	7	0	5	0	1	0	0	0	0	0	0	4	0	d__Bacteria; p__Gemmatimonadetes; c__S0134_terrestrial_group; o__S0134_terrestrial_group; f__S0134_terrestrial_group; g__S0134_terrestrial_group; s__uncultured_bacterium
ASV_14723	3	7	10	0	0	0	0	0	0	0	0	0	0	0	0	d__Bacteria; p__Cyanobacteria; c__Oxyphotobacteria; o__Phormidesmiales; f__Nodosilineaceae; g__Nodosilinea_PCC-7104; s__unclassified_Nodosilinea_PCC-7104
ASV_49462	9	7	0	0	0	0	0	0	0	0	0	4	0	0	0	d__Bacteria; p__Proteobacteria; c__Gammaproteobacteria; o__Betaproteobacteriales; f__Burkholderiaceae; g__unclassified_Burkholderiaceae; s__unclassified_Burkholderiaceae
ASV_42765	0	21	0	0	0	9	0	0	0	0	0	0	0	0	0	d__Bacteria; p__Proteobacteria; c__Alphaproteobacteria; o__Rhizobiales; f__Devosiaceae; g__Devosia; s__unclassified_Devosia
ASV_54514	0	11	12	0	0	0	0	0	0	0	0	5	0	0	6	d__Bacteria; p__Chloroflexi; c__Anaerolineae; o__SBR1031; f__A4b; g__A4b; s__unclassified_A4b
ASV_44700	6	14	0	0	0	3	0	0	0	3	0	3	0	0	0	d__Bacteria; p__Proteobacteria; c__Alphaproteobacteria; o__Sphingomonadales; f__Sphingomonadaceae; g__Ellin6055; s__uncultured_bacterium
ASV_11063	0	1	1	4	0	0	6	1	0	0	0	3	3	9	2	d__Bacteria; p__Proteobacteria; c__Gammaproteobacteria; o__Pseudomonadales; f__Pseudomonadaceae; g__Pseudomonas; s__unclassified_Pseudomonas
ASV_36171	0	7	0	0	5	0	0	3	0	6	0	0	0	0	3	d__Bacteria; p__Acidobacteria; c__Subgroup_6; o__Subgroup_6; f__Subgroup_6; g__Subgroup_6; s__unclassified_Subgroup_6
ASV_19071	19	36	0	0	0	0	0	0	0	0	0	0	0	0	0	d__Bacteria; p__Cyanobacteria; c__Oxyphotobacteria; o__Nostocales; f__Coleofasciculaceae; g__Microcoleus_Es-Yyy1400; s__unclassified_Microcoleus_Es-Yyy1400
ASV_43970	0	0	2	3	6	5	0	0	0	0	0	2	0	0	0	d__Bacteria; p__Chloroflexi; c__Chloroflexia; o__Chloroflexales; f__Roseiflexaceae; g__uncultured; s__uncultured_bacterium
ASV_24210	0	0	5	0	0	1	0	3	2	5	4	1	0	0	1	d__Bacteria; p__Actinobacteria; c__Actinobacteria; o__Micrococcales; f__unclassified_Micrococcales; g__unclassified_Micrococcales; s__unclassified_Micrococcales
ASV_47762	0	0	6	5	0	1	3	0	1	2	0	2	0	0	2	d__Bacteria; p__Proteobacteria; c__Gammaproteobacteria; o__Betaproteobacteriales; f__Burkholderiaceae; g__unclassified_Burkholderiaceae; s__unclassified_Burkholderiaceae
ASV_31234	0	0	0	5	4	5	1	7	7	7	5	0	0	0	0	d__Bacteria; p__Firmicutes; c__Bacilli; o__Bacillales; f__Bacillaceae; g__Bacillus; s__unclassified_Bacillus
ASV_53700	0	0	0	2	1	6	0	2	0	0	13	2	5	0	1	d__Bacteria; p__Firmicutes; c__Bacilli; o__Bacillales; f__Bacillaceae; g__Bacillus; s__unclassified_Bacillus
ASV_47908	0	0	0	3	2	1	5	0	6	2	2	2	0	4	2	d__Bacteria; p__Verrucomicrobia; c__Verrucomicrobiae; o__Verrucomicrobiales; f__Rubritaleaceae; g__Luteolibacter; s__uncultured_bacterium
ASV_16508	0	0	0	0	0	0	0	8	5	0	6	0	0	0	0	d__Bacteria; p__Actinobacteria; c__Actinobacteria; o__Corynebacteriales; f__Mycobacteriaceae; g__Mycobacterium; s__unclassified_Mycobacterium
ASV_34325	0	0	0	0	0	0	0	17	0	0	0	0	0	0	0	d__Bacteria; p__Actinobacteria; c__Actinobacteria; o__Micromonosporales; f__Micromonosporaceae; g__unclassified_Micromonosporaceae; s__unclassified_Micromonosporaceae
ASV_24867	0	0	0	0	6	0	0	5	2	6	2	0	0	5	0	d__Bacteria; p__Actinobacteria; c__Actinobacteria; o__Streptomycetales; f__Streptomycetaceae; g__Streptomyces; s__unclassified_Streptomyces
ASV_40170	0	0	0	2	8	0	0	3	6	5	0	3	0	0	4	d__Bacteria; p__Proteobacteria; c__Gammaproteobacteria; o__Xanthomonadales; f__Xanthomonadaceae; g__Luteimonas; s__Luteimonas_pelagia
ASV_32976	0	0	0	0	21	0	0	12	7	0	6	0	0	0	0	d__Bacteria; p__Proteobacteria; c__Alphaproteobacteria; o__Rhizobiales; f__Rhizobiaceae; g__Allorhizobium-Neorhizobium-Pararhizobium-Rhizobium; s__unclassified_Allorhizobium-Neorhizobium-Pararhizobium-Rhizobium
ASV_4859	0	0	0	2	0	4	0	4	16	0	0	2	0	0	0	d__Bacteria; p__Firmicutes; c__Bacilli; o__Bacillales; f__unclassified_Bacillales; g__unclassified_Bacillales; s__unclassified_Bacillales
ASV_8210	0	0	0	0	15	0	0	7	0	11	0	0	0	0	1	d__Bacteria; p__Actinobacteria; c__Actinobacteria; o__Propionibacteriales; f__Nocardioidaceae; g__Nocardioides; s__unclassified_Nocardioides
ASV_9113	0	0	0	5	2	3	1	2	4	3	1	0	1	5	1	d__Bacteria; p__Proteobacteria; c__Alphaproteobacteria; o__Rhizobiales; f__Rhizobiaceae; g__Allorhizobium-Neorhizobium-Pararhizobium-Rhizobium; s__unclassified_Allorhizobium-Neorhizobium-Pararhizobium-Rhizobium
ASV_28500	0	0	0	0	0	0	0	5	3	13	0	0	0	0	0	d__Bacteria; p__Proteobacteria; c__Gammaproteobacteria; o__Betaproteobacteriales; f__Burkholderiaceae; g__Ramlibacter; s__unclassified_Ramlibacter
ASV_56100	0	0	0	6	5	6	0	0	4	1	3	1	4	3	0	d__Bacteria; p__Firmicutes; c__Bacilli; o__Bacillales; f__Bacillaceae; g__Bacillus; s__unclassified_Bacillus
ASV_33610	0	0	0	0	0	0	0	0	15	0	0	0	0	0	0	d__Bacteria; p__Actinobacteria; c__Actinobacteria; o__Streptomycetales; f__Streptomycetaceae; g__Streptomyces; s__unclassified_Streptomyces
ASV_47274	0	0	0	1	5	0	2	1	6	7	0	0	0	0	1	d__Bacteria; p__Proteobacteria; c__Alphaproteobacteria; o__Sphingomonadales; f__Sphingomonadaceae; g__Erythrobacter; s__unclassified_Erythrobacter
ASV_32185	0	0	0	5	0	0	0	0	8	0	0	0	3	4	7	d__Bacteria; p__Proteobacteria; c__Alphaproteobacteria; o__Rhizobiales; f__Devosiaceae; g__Devosia; s__unclassified_Devosia
ASV_19392	0	0	1	2	3	4	2	0	3	8	0	1	0	2	0	d__Bacteria; p__Proteobacteria; c__Alphaproteobacteria; o__Rhizobiales; f__Rhizobiaceae; g__unclassified_Rhizobiaceae; s__unclassified_Rhizobiaceae
ASV_5024	0	0	0	0	0	0	0	0	16	0	0	0	0	0	0	d__Bacteria; p__Proteobacteria; c__Alphaproteobacteria; o__Rhodobacterales; f__Rhodobacteraceae; g__unclassified_Rhodobacteraceae; s__unclassified_Rhodobacteraceae
ASV_43307	0	0	0	0	0	0	0	0	19	0	0	0	0	0	0	d__Bacteria; p__Proteobacteria; c__Gammaproteobacteria; o__Pseudomonadales; f__Pseudomonadaceae; g__Pseudomonas; s__unclassified_Pseudomonas
ASV_40206	0	0	0	0	0	0	0	0	0	16	0	0	0	0	0	d__Bacteria; p__Proteobacteria; c__Alphaproteobacteria; o__Sphingomonadales; f__Sphingomonadaceae; g__Sphingomonas; s__unclassified_Sphingomonas
ASV_23680	0	0	0	2	3	2	0	1	0	3	5	4	4	2	1	d__Bacteria; p__Proteobacteria; c__Alphaproteobacteria; o__Rhizobiales; f__unclassified_Rhizobiales; g__unclassified_Rhizobiales; s__unclassified_Rhizobiales
ASV_21748	0	0	0	0	0	3	0	0	6	0	27	0	0	0	0	d__Bacteria; p__Firmicutes; c__Bacilli; o__Bacillales; f__Bacillaceae; g__Bacillus; s__unclassified_Bacillus
ASV_8676	0	0	0	0	0	3	0	0	0	0	7	0	0	0	0	d__Bacteria; p__Firmicutes; c__Bacilli; o__Bacillales; f__Bacillaceae; g__Bacillus; s__unclassified_Bacillus
ASV_20658	0	0	0	0	0	0	0	0	0	0	16	0	0	0	0	d__Bacteria; p__Firmicutes; c__Bacilli; o__Bacillales; f__Bacillaceae; g__Bacillus; s__unclassified_Bacillus
ASV_22348	0	0	0	0	0	0	0	0	0	0	11	0	0	0	0	d__Bacteria; p__Firmicutes; c__Bacilli; o__Bacillales; f__Bacillaceae; g__Bacillus; s__unclassified_Bacillus
ASV_11788	0	0	0	0	0	5	0	0	1	0	3	4	9	0	2	d__Bacteria; p__Proteobacteria; c__Alphaproteobacteria; o__Rhizobiales; f__unclassified_Rhizobiales; g__unclassified_Rhizobiales; s__unclassified_Rhizobiales
ASV_10360	0	0	0	0	0	2	5	0	0	0	9	0	0	0	10	d__Bacteria; p__Proteobacteria; c__Alphaproteobacteria; o__Rhizobiales; f__Rhizobiaceae; g__Ensifer; s__unclassified_Ensifer
ASV_8863	0	0	0	0	0	8	0	0	0	0	8	8	0	8	5	d__Bacteria; p__Acidobacteria; c__Acidobacteriia; o__Solibacterales; f__Solibacteraceae_(Subgroup_3); g__PAUC26f; s__uncultured_Acidobacteria
ASV_8539	0	0	0	0	0	0	0	0	0	0	0	10	0	0	0	d__Bacteria; p__Proteobacteria; c__Gammaproteobacteria; o__Pseudomonadales; f__Pseudomonadaceae; g__Pseudomonas; s__unclassified_Pseudomonas
ASV_10182	0	0	0	0	0	0	0	0	0	0	0	8	0	0	0	d__Bacteria; p__Proteobacteria; c__Gammaproteobacteria; o__Pseudomonadales; f__Pseudomonadaceae; g__Pseudomonas; s__unclassified_Pseudomonas
ASV_21809	0	0	0	19	0	0	0	0	0	0	0	0	0	8	0	d__Bacteria; p__Proteobacteria; c__Gammaproteobacteria; o__Pseudomonadales; f__Pseudomonadaceae; g__Pseudomonas; s__unclassified_Pseudomonas
ASV_22272	0	0	0	0	0	0	0	0	0	0	0	0	0	14	0	d__Bacteria; p__Proteobacteria; c__Gammaproteobacteria; o__Pseudomonadales; f__Pseudomonadaceae; g__Pseudomonas; s__unclassified_Pseudomonas
ASV_57852	0	0	0	0	0	0	10	0	0	0	0	0	0	5	0	d__Bacteria; p__Proteobacteria; c__Gammaproteobacteria; o__Betaproteobacteriales; f__Rhodocyclaceae; g__unclassified_Rhodocyclaceae; s__unclassified_Rhodocyclaceae
ASV_15713	0	0	0	6	0	3	0	0	0	7	0	0	0	0	7	d__Bacteria; p__Proteobacteria; c__Alphaproteobacteria; o__Rhizobiales; f__Xanthobacteraceae; g__uncultured; s__unclassified_uncultured
ASV_19000	0	0	0	5	0	3	0	4	0	0	0	0	0	4	0	d__Bacteria; p__Chloroflexi; c__Anaerolineae; o__Caldilineales; f__Caldilineaceae; g__uncultured; s__uncultured_bacterium
ASV_9088	0	0	0	0	0	12	0	0	0	0	6	0	0	0	0	d__Bacteria; p__Firmicutes; c__Bacilli; o__Bacillales; f__Bacillaceae; g__Bacillus; s__Bacillus_indicus
ASV_30526	0	0	0	0	0	0	12	0	0	0	0	0	0	0	0	d__Bacteria; p__Proteobacteria; c__Alphaproteobacteria; o__Rhizobiales; f__Rhizobiaceae; g__unclassified_Rhizobiaceae; s__unclassified_Rhizobiaceae
ASV_50781	0	0	0	0	0	0	16	0	0	0	0	0	0	0	0	d__Bacteria; p__Proteobacteria; c__Gammaproteobacteria; o__Betaproteobacteriales; f__Burkholderiaceae; g__Hydrogenophaga; s__unclassified_Hydrogenophaga
ASV_28485	3	0	2	3	0	0	2	0	0	7	0	3	0	1	0	d__Bacteria; p__Bacteroidetes; c__Bacteroidia; o__Chitinophagales; f__Saprospiraceae; g__uncultured; s__uncultured_Haliscomenobacter
ASV_4252	2	2	3	1	3	0	1	6	0	1	0	0	0	8	0	d__Bacteria; p__Actinobacteria; c__MB-A2-108; o__MB-A2-108; f__MB-A2-108; g__MB-A2-108; s__uncultured_actinobacterium
ASV_11502	8	8	11	0	0	0	0	0	0	0	0	0	0	0	0	d__Bacteria; p__Verrucomicrobia; c__Verrucomicrobiae; o__Verrucomicrobiales; f__Rubritaleaceae; g__Haloferula; s__Haloferula_helveola
ASV_18002	2	4	6	5	0	2	7	0	0	0	0	1	0	2	0	d__Bacteria; p__Latescibacteria; c__Latescibacteria; o__Latescibacteria; f__Latescibacteria; g__Latescibacteria; s__uncultured_bacterium
ASV_9804	9	6	5	0	0	0	0	0	0	0	0	0	0	1	0	d__Bacteria; p__Acidobacteria; c__Thermoanaerobaculia; o__Thermoanaerobaculales; f__Thermoanaerobaculaceae; g__Subgroup_10; s__uncultured_bacterium
ASV_55631	4	0	0	0	0	1	0	0	0	0	9	0	0	0	0	d__Bacteria; p__Proteobacteria; c__Alphaproteobacteria; o__Rhizobiales; f__Hyphomicrobiaceae; g__Pedomicrobium; s__unclassified_Pedomicrobium
ASV_12754	30	6	0	0	0	0	0	0	0	7	0	0	0	0	0	d__Bacteria; p__Gemmatimonadetes; c__S0134_terrestrial_group; o__S0134_terrestrial_group; f__S0134_terrestrial_group; g__S0134_terrestrial_group; s__uncultured_bacterium
ASV_12981	11	8	18	0	0	0	0	0	0	0	0	0	0	0	0	d__Bacteria; p__Proteobacteria; c__Alphaproteobacteria; o__unclassified_Alphaproteobacteria; f__unclassified_Alphaproteobacteria; g__unclassified_Alphaproteobacteria; s__unclassified_Alphaproteobacteria
ASV_26613	7	14	7	0	4	0	0	0	0	0	0	0	0	0	0	d__Bacteria; p__Gemmatimonadetes; c__Longimicrobia; o__Longimicrobiales; f__Longimicrobiaceae; g__Longimicrobiaceae; s__uncultured_bacterium
ASV_54015	14	7	4	0	0	0	0	0	0	0	1	0	0	0	0	d__Bacteria; p__Proteobacteria; c__Alphaproteobacteria; o__Rhodobacterales; f__Rhodobacteraceae; g__Amaricoccus; s__uncultured_bacterium
ASV_18399	9	7	15	0	0	0	0	0	0	0	0	0	0	0	0	d__Bacteria; p__Cyanobacteria; c__Oxyphotobacteria; o__Nostocales; f__Coleofasciculaceae; g__Microcoleus_Es-Yyy1400; s__unclassified_Microcoleus_Es-Yyy1400
ASV_7746	9	4	23	0	0	0	0	0	0	2	0	0	0	0	0	d__Bacteria; p__Gemmatimonadetes; c__BD2-11_terrestrial_group; o__BD2-11_terrestrial_group; f__BD2-11_terrestrial_group; g__BD2-11_terrestrial_group; s__uncultured_bacterium
ASV_44272	0	10	10	0	0	0	0	0	0	0	0	0	0	0	0	d__Bacteria; p__Verrucomicrobia; c__Verrucomicrobiae; o__Verrucomicrobiales; f__Rubritaleaceae; g__Roseibacillus; s__uncultured_Verrucomicrobiaceae
ASV_34892	0	11	0	0	0	0	0	0	0	5	0	0	0	0	1	d__Bacteria; p__Actinobacteria; c__Actinobacteria; o__Propionibacteriales; f__Nocardioidaceae; g__Nocardioides; s__unclassified_Nocardioides
ASV_8235	0	2	0	0	3	4	0	3	0	1	0	1	0	1	0	d__Bacteria; p__Proteobacteria; c__Gammaproteobacteria; o__Betaproteobacteriales; f__Burkholderiaceae; g__unclassified_Burkholderiaceae; s__unclassified_Burkholderiaceae
ASV_55656	0	16	0	0	0	0	0	0	0	0	0	0	0	0	0	d__Bacteria; p__Cyanobacteria; c__Oxyphotobacteria; o__Nostocales; f__Coleofasciculaceae; g__Microcoleus_Es-Yyy1400; s__unclassified_Microcoleus_Es-Yyy1400
ASV_17400	0	0	3	1	0	1	2	0	0	0	4	1	0	1	4	d__Bacteria; p__Proteobacteria; c__Alphaproteobacteria; o__Rhizobiales; f__Rhizobiaceae; g__unclassified_Rhizobiaceae; s__unclassified_Rhizobiaceae
ASV_14972	0	0	19	0	0	0	0	0	0	0	0	0	0	0	0	d__Bacteria; p__Proteobacteria; c__Alphaproteobacteria; o__Rhodobacterales; f__Rhodobacteraceae; g__Maribius; s__unclassified_Maribius
ASV_13127	13	0	21	0	0	0	0	0	0	0	0	0	0	0	0	d__Bacteria; p__Proteobacteria; c__Alphaproteobacteria; o__Rhodobacterales; f__Rhodobacteraceae; g__uncultured; s__uncultured_organism
ASV_10409	0	0	5	5	0	0	0	4	2	5	3	0	0	0	0	d__Bacteria; p__Bacteroidetes; c__Bacteroidia; o__Chitinophagales; f__Saprospiraceae; g__uncultured; s__unclassified_uncultured
ASV_2943	0	0	0	6	3	2	0	3	2	0	1	0	5	0	0	d__Bacteria; p__Proteobacteria; c__Alphaproteobacteria; o__Sphingomonadales; f__Sphingomonadaceae; g__unclassified_Sphingomonadaceae; s__unclassified_Sphingomonadaceae
ASV_23105	0	0	0	0	0	0	0	6	7	7	7	2	0	0	0	d__Bacteria; p__Proteobacteria; c__Alphaproteobacteria; o__Sphingomonadales; f__Sphingomonadaceae; g__unclassified_Sphingomonadaceae; s__unclassified_Sphingomonadaceae
ASV_48410	0	0	0	5	0	1	5	4	0	0	0	2	0	0	6	d__Bacteria; p__Proteobacteria; c__Gammaproteobacteria; o__Pseudomonadales; f__Pseudomonadaceae; g__Pseudomonas; s__unclassified_Pseudomonas
ASV_28468	0	0	0	0	0	0	8	0	4	2	0	0	5	3	1	d__Bacteria; p__Proteobacteria; c__Gammaproteobacteria; o__Betaproteobacteriales; f__Burkholderiaceae; g__unclassified_Burkholderiaceae; s__unclassified_Burkholderiaceae
ASV_54494	0	0	0	9	0	0	0	2	0	0	0	0	0	0	0	d__Bacteria; p__Proteobacteria; c__Gammaproteobacteria; o__Pseudomonadales; f__Pseudomonadaceae; g__Pseudomonas; s__unclassified_Pseudomonas
ASV_31251	0	0	0	0	5	1	1	1	0	2	1	2	0	0	0	d__Bacteria; p__Firmicutes; c__Bacilli; o__Bacillales; f__Bacillaceae; g__Bacillus; s__unclassified_Bacillus
ASV_49199	0	0	0	0	5	0	0	8	0	10	0	0	0	0	0	d__Bacteria; p__Proteobacteria; c__Alphaproteobacteria; o__Rhizobiales; f__Rhizobiaceae; g__unclassified_Rhizobiaceae; s__unclassified_Rhizobiaceae
ASV_598	0	0	0	0	9	2	0	3	1	13	0	1	0	0	0	d__Bacteria; p__Proteobacteria; c__Gammaproteobacteria; o__Xanthomonadales; f__Xanthomonadaceae; g__Luteimonas; s__Luteimonas_sp.
ASV_29032	0	0	0	2	9	4	0	6	0	3	5	0	0	0	0	d__Bacteria; p__Proteobacteria; c__Gammaproteobacteria; o__Xanthomonadales; f__Xanthomonadaceae; g__Luteimonas; s__Luteimonas_sp.
ASV_44376	0	0	0	0	2	0	0	1	0	3	0	3	1	0	1	d__Bacteria; p__Proteobacteria; c__Gammaproteobacteria; o__Xanthomonadales; f__Xanthomonadaceae; g__Pseudoxanthomonas; s__unclassified_Pseudoxanthomonas
ASV_34832	0	0	0	10	2	2	2	3	4	3	2	0	1	3	3	d__Bacteria; p__Proteobacteria; c__Alphaproteobacteria; o__Rhizobiales; f__Rhizobiaceae; g__unclassified_Rhizobiaceae; s__unclassified_Rhizobiaceae
ASV_16319	0	0	0	4	3	0	0	1	0	0	0	0	0	3	0	d__Bacteria; p__Proteobacteria; c__Gammaproteobacteria; o__unclassified_Gammaproteobacteria; f__unclassified_Gammaproteobacteria; g__unclassified_Gammaproteobacteria; s__unclassified_Gammaproteobacteria
ASV_681	0	0	0	1	0	1	3	1	0	8	2	0	6	3	3	d__Bacteria; p__Proteobacteria; c__Gammaproteobacteria; o__Betaproteobacteriales; f__Burkholderiaceae; g__Hydrogenophaga; s__unclassified_Hydrogenophaga
ASV_58873	0	0	0	2	0	5	0	2	3	0	6	6	0	0	0	d__Bacteria; p__Firmicutes; c__Bacilli; o__Bacillales; f__Bacillaceae; g__Bacillus; s__unclassified_Bacillus
ASV_10672	0	0	0	0	0	0	0	8	17	0	0	0	0	0	0	d__Bacteria; p__Firmicutes; c__Bacilli; o__Bacillales; f__Bacillaceae; g__Bacillus; s__unclassified_Bacillus
ASV_21786	0	0	0	3	0	4	3	1	14	2	0	2	3	2	0	d__Bacteria; p__Proteobacteria; c__Gammaproteobacteria; o__Xanthomonadales; f__Rhodanobacteraceae; g__Dokdonella; s__unclassified_Dokdonella
ASV_13092	0	0	0	0	0	0	0	0	13	3	0	0	0	0	0	d__Bacteria; p__Proteobacteria; c__Gammaproteobacteria; o__Xanthomonadales; f__Rhodanobacteraceae; g__Dyella; s__unclassified_Dyella
ASV_28332	0	0	0	0	0	0	0	0	18	0	0	0	0	0	0	d__Bacteria; p__Proteobacteria; c__Alphaproteobacteria; o__Rhizobiales; f__Rhizobiaceae; g__unclassified_Rhizobiaceae; s__unclassified_Rhizobiaceae
ASV_48969	0	0	0	7	0	1	4	1	1	0	1	1	3	0	4	d__Bacteria; p__Actinobacteria; c__Actinobacteria; o__Streptomycetales; f__Streptomycetaceae; g__Streptomyces; s__unclassified_Streptomyces
ASV_29126	0	0	0	0	0	0	0	0	0	27	0	0	0	0	0	d__Bacteria; p__Actinobacteria; c__Actinobacteria; o__Micrococcales; f__Microbacteriaceae; g__Microbacterium; s__unclassified_Microbacterium
ASV_14048	0	0	0	8	0	1	0	0	0	0	0	4	3	2	2	d__Bacteria; p__Proteobacteria; c__Gammaproteobacteria; o__Pseudomonadales; f__Pseudomonadaceae; g__Pseudomonas; s__unclassified_Pseudomonas
ASV_25801	0	0	0	0	0	0	0	0	0	16	11	0	0	0	0	d__Bacteria; p__Proteobacteria; c__Alphaproteobacteria; o__Rhizobiales; f__Rhizobiaceae; g__Ensifer; s__unclassified_Ensifer
ASV_47551	0	0	0	0	0	0	0	0	0	14	0	0	0	0	0	d__Bacteria; p__Actinobacteria; c__Actinobacteria; o__Micrococcales; f__Micrococcaceae; g__unclassified_Micrococcaceae; s__unclassified_Micrococcaceae
ASV_12992	0	0	0	1	8	0	0	0	0	1	0	0	8	0	0	d__Bacteria; p__Proteobacteria; c__Alphaproteobacteria; o__Rhizobiales; f__Methyloligellaceae; g__uncultured; s__unclassified_uncultured
ASV_24233	0	0	0	0	1	0	2	0	0	6	0	0	0	4	7	d__Bacteria; p__Actinobacteria; c__Acidimicrobiia; o__Microtrichales; f__unclassified_Microtrichales; g__unclassified_Microtrichales; s__unclassified_Microtrichales
ASV_49749	0	0	0	0	0	10	0	0	0	0	8	0	0	0	0	d__Bacteria; p__Firmicutes; c__Bacilli; o__Bacillales; f__Bacillaceae; g__Bacillus; s__unclassified_Bacillus
ASV_36856	0	0	0	0	4	3	0	0	0	0	5	0	0	0	0	d__Bacteria; p__Firmicutes; c__Bacilli; o__Bacillales; f__Bacillaceae; g__Bacillus; s__unclassified_Bacillus
ASV_53455	0	0	0	0	0	10	10	0	0	0	7	3	0	0	2	d__Bacteria; p__Proteobacteria; c__Alphaproteobacteria; o__Rhizobiales; f__Rhizobiaceae; g__unclassified_Rhizobiaceae; s__unclassified_Rhizobiaceae
ASV_1857	0	0	0	6	0	12	0	12	0	0	6	0	6	0	0	d__Bacteria; p__Proteobacteria; c__Alphaproteobacteria; o__Rhizobiales; f__Rhizobiaceae; g__unclassified_Rhizobiaceae; s__unclassified_Rhizobiaceae
ASV_23879	0	0	0	0	0	0	0	0	0	0	0	9	0	0	0	d__Bacteria; p__Proteobacteria; c__Gammaproteobacteria; o__Pseudomonadales; f__Pseudomonadaceae; g__Pseudomonas; s__unclassified_Pseudomonas
ASV_8127	0	0	0	0	0	0	0	0	0	0	0	11	0	0	0	d__Bacteria; p__Proteobacteria; c__Gammaproteobacteria; o__Betaproteobacteriales; f__Burkholderiaceae; g__Hydrogenophaga; s__unclassified_Hydrogenophaga
ASV_47900	0	0	0	0	0	0	10	0	0	0	0	4	0	9	2	d__Bacteria; p__Proteobacteria; c__Alphaproteobacteria; o__Rhizobiales; f__Rhizobiaceae; g__Allorhizobium-Neorhizobium-Pararhizobium-Rhizobium; s__unclassified_Allorhizobium-Neorhizobium-Pararhizobium-Rhizobium
ASV_52055	0	0	0	0	0	0	0	0	0	0	0	0	19	0	0	d__Bacteria; p__Firmicutes; c__Bacilli; o__Bacillales; f__Bacillaceae; g__Bacillus; s__unclassified_Bacillus
ASV_20135	0	0	0	0	0	0	9	0	0	0	0	0	6	0	0	d__Bacteria; p__Proteobacteria; c__Gammaproteobacteria; o__Pseudomonadales; f__Pseudomonadaceae; g__Pseudomonas; s__unclassified_Pseudomonas
ASV_58603	0	0	0	1	0	0	4	0	0	0	0	0	3	7	0	d__Bacteria; p__Proteobacteria; c__Gammaproteobacteria; o__Pseudomonadales; f__Pseudomonadaceae; g__Pseudomonas; s__unclassified_Pseudomonas
ASV_21811	0	0	0	0	0	0	10	2	0	0	0	0	7	13	7	d__Bacteria; p__Proteobacteria; c__Gammaproteobacteria; o__Pseudomonadales; f__Pseudomonadaceae; g__Pseudomonas; s__unclassified_Pseudomonas
ASV_16629	0	0	0	0	0	5	0	0	0	0	0	0	0	11	0	d__Bacteria; p__Actinobacteria; c__Actinobacteria; o__Micrococcales; f__Microbacteriaceae; g__unclassified_Microbacteriaceae; s__unclassified_Microbacteriaceae
ASV_4104	0	0	0	0	0	0	0	11	0	8	0	0	0	0	12	d__Bacteria; p__Actinobacteria; c__Thermoleophilia; o__Gaiellales; f__Gaiellaceae; g__Gaiella; s__unclassified_Gaiella
ASV_55369	0	0	0	0	0	0	6	0	0	0	0	0	0	0	6	d__Bacteria; p__Proteobacteria; c__Gammaproteobacteria; o__Betaproteobacteriales; f__Burkholderiaceae; g__Noviherbaspirillum; s__unclassified_Noviherbaspirillum
ASV_42279	0	0	0	0	0	10	0	0	0	0	0	3	0	0	0	d__Bacteria; p__Firmicutes; c__Bacilli; o__Bacillales; f__Bacillaceae; g__Bacillus; s__unclassified_Bacillus
ASV_25169	0	0	0	0	0	0	12	0	0	0	0	0	0	0	0	d__Bacteria; p__Proteobacteria; c__Alphaproteobacteria; o__Sphingomonadales; f__Sphingomonadaceae; g__unclassified_Sphingomonadaceae; s__unclassified_Sphingomonadaceae
ASV_30134	3	0	2	2	0	0	1	0	0	0	1	0	1	0	1	d__Bacteria; p__Actinobacteria; c__Acidimicrobiia; o__Actinomarinales; f__uncultured; g__uncultured; s__uncultured_Actinomycetales
ASV_36670	17	6	9	0	0	0	0	0	0	0	2	0	0	0	0	d__Bacteria; p__Patescibacteria; c__Saccharimonadia; o__Saccharimonadales; f__Saccharimonadales; g__Saccharimonadales; s__uncultured_soil
ASV_10667	10	1	4	0	7	0	0	0	0	7	0	0	0	0	0	d__Bacteria; p__Chloroflexi; c__Anaerolineae; o__SBR1031; f__A4b; g__A4b; s__unclassified_A4b
ASV_2986	3	0	6	6	0	0	0	5	0	0	0	0	0	0	0	d__Bacteria; p__Actinobacteria; c__Acidimicrobiia; o__Microtrichales; f__Ilumatobacteraceae; g__Ilumatobacter; s__uncultured_bacterium
ASV_13051	7	3	8	0	0	0	0	0	0	0	0	0	0	0	0	d__Bacteria; p__Gemmatimonadetes; c__BD2-11_terrestrial_group; o__BD2-11_terrestrial_group; f__BD2-11_terrestrial_group; g__BD2-11_terrestrial_group; s__uncultured_bacterium
ASV_11315	10	14	4	0	0	0	0	0	0	0	0	0	0	0	0	d__Bacteria; p__Proteobacteria; c__Gammaproteobacteria; o__Xanthomonadales; f__Rhodanobacteraceae; g__Pseudofulvimonas; s__uncultured_bacterium
ASV_37865	7	0	13	0	0	0	0	0	0	0	0	0	0	0	0	d__Bacteria; p__Actinobacteria; c__Thermoleophilia; o__Solirubrobacterales; f__67-14; g__67-14; s__unclassified_67-14
ASV_47142	15	0	0	0	0	0	0	0	0	0	0	0	0	0	0	d__Bacteria; p__Actinobacteria; c__Acidimicrobiia; o__Microtrichales; f__Iamiaceae; g__Iamia; s__unclassified_Iamia
ASV_40745	16	8	4	0	0	0	0	0	0	0	0	0	0	0	0	d__Bacteria; p__Actinobacteria; c__Acidimicrobiia; o__Microtrichales; f__uncultured; g__uncultured; s__unclassified_uncultured
ASV_1803	16	0	0	0	0	0	0	0	0	0	0	0	0	0	0	d__Bacteria; p__Cyanobacteria; c__Oxyphotobacteria; o__Nostocales; f__Coleofasciculaceae; g__Microcoleus_Es-Yyy1400; s__unclassified_Microcoleus_Es-Yyy1400
ASV_20287	3	9	6	0	0	0	0	0	0	0	0	0	0	0	0	d__Bacteria; p__Cyanobacteria; c__Oxyphotobacteria; o__Nostocales; f__Nostocaceae; g__Tolypothrix_PCC-7601; s__unclassified_Tolypothrix_PCC-7601
ASV_30239	7	0	10	0	0	0	0	0	0	0	0	0	0	0	0	d__Bacteria; p__Proteobacteria; c__Gammaproteobacteria; o__Betaproteobacteriales; f__TRA3-20; g__TRA3-20; s__bacterium_enrichment
ASV_37047	4	9	0	0	0	0	2	0	3	0	2	0	0	3	0	d__Bacteria; p__Proteobacteria; c__Gammaproteobacteria; o__Betaproteobacteriales; f__Methylophilaceae; g__Methylotenera; s__unclassified_Methylotenera
ASV_25586	8	15	11	0	0	0	0	0	0	0	0	0	0	0	0	d__Bacteria; p__Gemmatimonadetes; c__S0134_terrestrial_group; o__S0134_terrestrial_group; f__S0134_terrestrial_group; g__S0134_terrestrial_group; s__uncultured_bacterium
ASV_35043	0	2	3	1	1	1	0	0	1	5	0	0	0	0	3	d__Bacteria; p__Actinobacteria; c__Acidimicrobiia; o__Actinomarinales; f__uncultured; g__uncultured; s__uncultured_Actinomycetales
ASV_27832	7	18	19	0	0	0	5	0	0	0	0	0	0	0	0	d__Bacteria; p__Chloroflexi; c__Anaerolineae; o__unclassified_Anaerolineae; f__unclassified_Anaerolineae; g__unclassified_Anaerolineae; s__unclassified_Anaerolineae
ASV_39338	3	12	0	11	0	0	2	0	0	0	0	2	0	0	0	d__Bacteria; p__Actinobacteria; c__Actinobacteria; o__Kineosporiales; f__Kineosporiaceae; g__Quadrisphaera; s__unclassified_Quadrisphaera
ASV_41561	0	6	0	0	3	0	0	2	1	4	1	1	0	0	0	d__Bacteria; p__Proteobacteria; c__Alphaproteobacteria; o__Sphingomonadales; f__Sphingomonadaceae; g__Altererythrobacter; s__unclassified_Altererythrobacter
ASV_19968	0	19	0	0	0	0	0	0	0	0	0	0	0	0	0	d__Bacteria; p__Cyanobacteria; c__Oxyphotobacteria; o__Nostocales; f__Coleofasciculaceae; g__Microcoleus_Es-Yyy1400; s__unclassified_Microcoleus_Es-Yyy1400
ASV_41293	0	6	0	5	0	0	0	0	0	0	0	0	0	3	0	d__Bacteria; p__Proteobacteria; c__Alphaproteobacteria; o__Rhizobiales; f__Methyloligellaceae; g__Methyloceanibacter; s__uncultured_bacterium
ASV_829	1	6	7	0	6	1	2	2	2	1	1	0	0	0	0	d__Bacteria; p__Proteobacteria; c__Alphaproteobacteria; o__Rhodobacterales; f__Rhodobacteraceae; g__uncultured; s__uncultured_organism
ASV_42276	0	18	0	0	0	0	0	0	0	0	0	0	0	0	0	d__Bacteria; p__Proteobacteria; c__Alphaproteobacteria; o__Rhodobacterales; f__Rhodobacteraceae; g__Amaricoccus; s__unclassified_Amaricoccus
ASV_33360	0	17	0	0	0	0	0	0	0	0	0	0	0	0	0	d__Bacteria; p__Cyanobacteria; c__Oxyphotobacteria; o__Nostocales; f__Coleofasciculaceae; g__Microcoleus_Es-Yyy1400; s__unclassified_Microcoleus_Es-Yyy1400
ASV_35747	0	0	1	7	0	0	3	0	0	0	0	0	0	8	0	d__Bacteria; p__Bacteroidetes; c__Bacteroidia; o__Cytophagales; f__Hymenobacteraceae; g__Pontibacter; s__Pontibacter_sp.
ASV_44968	0	0	3	0	0	2	6	0	0	0	0	0	1	5	0	d__Bacteria; p__Chloroflexi; c__KD4-96; o__KD4-96; f__KD4-96; g__KD4-96; s__unclassified_KD4-96
ASV_10096	0	0	19	0	0	0	0	0	0	0	0	0	0	0	0	d__Bacteria; p__Cyanobacteria; c__Oxyphotobacteria; o__Thermosynechococcales; f__Thermosynechococcaceae; g__Synechococcus_IR11; s__Pseudanabaena_galeata
ASV_7706	0	0	7	0	0	0	0	0	0	7	4	0	0	0	0	d__Bacteria; p__Actinobacteria; c__MB-A2-108; o__MB-A2-108; f__MB-A2-108; g__MB-A2-108; s__uncultured_bacterium
ASV_53694	0	0	34	0	0	0	0	0	0	0	0	0	0	0	0	d__Bacteria; p__Proteobacteria; c__Alphaproteobacteria; o__Rhodobacterales; f__Rhodobacteraceae; g__uncultured; s__uncultured_organism
ASV_32015	1	0	0	1	1	1	0	6	2	2	1	2	0	3	1	d__Bacteria; p__Firmicutes; c__Bacilli; o__Bacillales; f__Bacillaceae; g__Bacillus; s__unclassified_Bacillus
ASV_48593	0	0	0	0	4	0	0	5	2	0	4	0	0	0	0	d__Bacteria; p__Firmicutes; c__Bacilli; o__Bacillales; f__Bacillaceae; g__Bacillus; s__unclassified_Bacillus
ASV_32038	0	0	0	0	0	0	0	13	0	0	0	0	0	0	0	d__Bacteria; p__Firmicutes; c__Bacilli; o__Bacillales; f__Bacillaceae; g__Bacillus; s__unclassified_Bacillus
ASV_15478	0	0	0	5	8	2	0	5	2	5	3	0	2	0	0	d__Bacteria; p__unclassified_Bacteria; c__unclassified_Bacteria; o__unclassified_Bacteria; f__unclassified_Bacteria; g__unclassified_Bacteria; s__unclassified_Bacteria
ASV_9638	0	0	0	0	0	4	0	4	2	0	6	5	1	1	0	d__Bacteria; p__Firmicutes; c__Bacilli; o__Bacillales; f__Bacillaceae; g__Bacillus; s__unclassified_Bacillus
ASV_28646	0	0	0	0	0	0	0	15	0	2	5	0	0	0	0	d__Bacteria; p__Acidobacteria; c__Subgroup_6; o__Subgroup_6; f__Subgroup_6; g__Subgroup_6; s__uncultured_Acidobacteria
ASV_29560	0	0	0	0	1	0	6	7	0	0	4	1	0	3	2	d__Bacteria; p__Actinobacteria; c__Actinobacteria; o__Streptomycetales; f__Streptomycetaceae; g__Streptomyces; s__unclassified_Streptomyces
ASV_45736	0	0	0	0	9	0	0	9	0	0	1	0	0	0	0	d__Bacteria; p__unclassified_Bacteria; c__unclassified_Bacteria; o__unclassified_Bacteria; f__unclassified_Bacteria; g__unclassified_Bacteria; s__unclassified_Bacteria
ASV_27458	0	0	0	4	0	1	1	3	0	2	11	1	6	1	3	d__Bacteria; p__Actinobacteria; c__Actinobacteria; o__Corynebacteriales; f__Nocardiaceae; g__Nocardia; s__Nocardia_sp.
ASV_57413	0	2	0	0	2	2	6	5	0	7	1	0	0	0	4	d__Bacteria; p__Actinobacteria; c__Actinobacteria; o__Micrococcales; f__Microbacteriaceae; g__Agromyces; s__unclassified_Agromyces
ASV_16323	0	0	0	0	3	0	5	5	3	4	0	1	0	2	0	d__Bacteria; p__Proteobacteria; c__Alphaproteobacteria; o__Sphingomonadales; f__Sphingomonadaceae; g__unclassified_Sphingomonadaceae; s__unclassified_Sphingomonadaceae
ASV_18823	0	0	0	9	0	0	0	1	0	0	0	0	4	4	0	d__Bacteria; p__Proteobacteria; c__Alphaproteobacteria; o__Sphingomonadales; f__Sphingomonadaceae; g__unclassified_Sphingomonadaceae; s__unclassified_Sphingomonadaceae
ASV_31946	0	0	0	1	2	1	3	2	1	4	0	1	1	1	1	d__Bacteria; p__Proteobacteria; c__Alphaproteobacteria; o__Rhizobiales; f__Rhizobiaceae; g__unclassified_Rhizobiaceae; s__unclassified_Rhizobiaceae
ASV_24538	6	4	0	1	0	0	1	11	0	3	8	0	0	0	3	d__Bacteria; p__Proteobacteria; c__Alphaproteobacteria; o__Rhizobiales; f__Methyloligellaceae; g__Methyloceanibacter; s__uncultured_bacterium
ASV_18349	0	0	0	4	1	0	1	2	1	0	1	4	5	0	3	d__Bacteria; p__Proteobacteria; c__unclassified_Proteobacteria; o__unclassified_Proteobacteria; f__unclassified_Proteobacteria; g__unclassified_Proteobacteria; s__unclassified_Proteobacteria
ASV_25575	0	0	0	0	0	0	0	15	0	0	0	0	0	0	0	d__Bacteria; p__Proteobacteria; c__Gammaproteobacteria; o__Pseudomonadales; f__Pseudomonadaceae; g__Pseudomonas; s__unclassified_Pseudomonas
ASV_2677	0	0	0	0	7	0	0	1	0	8	0	0	0	0	0	d__Bacteria; p__Proteobacteria; c__Alphaproteobacteria; o__Rhizobiales; f__Rhizobiaceae; g__unclassified_Rhizobiaceae; s__unclassified_Rhizobiaceae
ASV_55818	0	0	0	0	2	0	4	6	4	1	0	2	1	6	2	d__Bacteria; p__Proteobacteria; c__Alphaproteobacteria; o__Rhizobiales; f__Rhizobiaceae; g__unclassified_Rhizobiaceae; s__unclassified_Rhizobiaceae
ASV_36485	0	0	0	4	5	0	0	9	0	5	0	0	0	0	0	d__Bacteria; p__Proteobacteria; c__Alphaproteobacteria; o__unclassified_Alphaproteobacteria; f__unclassified_Alphaproteobacteria; g__unclassified_Alphaproteobacteria; s__unclassified_Alphaproteobacteria
ASV_12977	0	0	0	0	0	0	5	6	0	0	0	0	8	0	0	d__Bacteria; p__Actinobacteria; c__Acidimicrobiia; o__Microtrichales; f__uncultured; g__uncultured; s__unclassified_uncultured
ASV_25145	0	0	0	1	3	3	2	2	1	1	0	2	4	4	3	d__Bacteria; p__Proteobacteria; c__Alphaproteobacteria; o__Rhodobacterales; f__Rhodobacteraceae; g__unclassified_Rhodobacteraceae; s__unclassified_Rhodobacteraceae
ASV_5750	0	0	0	2	2	0	1	2	1	3	0	1	1	0	0	d__Bacteria; p__Proteobacteria; c__Alphaproteobacteria; o__Rhizobiales; f__Devosiaceae; g__Devosia; s__unclassified_Devosia
ASV_630	0	0	0	1	0	11	1	5	1	3	5	2	0	4	2	d__Bacteria; p__Proteobacteria; c__Gammaproteobacteria; o__Betaproteobacteriales; f__Burkholderiaceae; g__unclassified_Burkholderiaceae; s__unclassified_Burkholderiaceae
ASV_57355	0	0	0	0	1	1	1	3	0	6	2	3	1	0	0	d__Bacteria; p__Proteobacteria; c__Gammaproteobacteria; o__Betaproteobacteriales; f__Burkholderiaceae; g__Hydrogenophaga; s__unclassified_Hydrogenophaga
ASV_32235	0	0	0	3	1	0	4	2	4	1	0	2	1	7	2	d__Bacteria; p__Proteobacteria; c__Gammaproteobacteria; o__Pseudomonadales; f__Pseudomonadaceae; g__Pseudomonas; s__unclassified_Pseudomonas
ASV_40771	0	0	0	3	5	2	2	1	3	1	1	2	0	3	1	d__Bacteria; p__Proteobacteria; c__Alphaproteobacteria; o__Sphingomonadales; f__Sphingomonadaceae; g__unclassified_Sphingomonadaceae; s__unclassified_Sphingomonadaceae
ASV_45101	0	0	0	0	0	0	0	0	15	0	0	0	0	0	0	d__Bacteria; p__Proteobacteria; c__Gammaproteobacteria; o__Pseudomonadales; f__Pseudomonadaceae; g__Pseudomonas; s__unclassified_Pseudomonas
ASV_2441	0	0	0	1	5	0	5	2	2	5	0	4	2	4	2	d__Bacteria; p__Proteobacteria; c__Gammaproteobacteria; o__Betaproteobacteriales; f__Burkholderiaceae; g__unclassified_Burkholderiaceae; s__unclassified_Burkholderiaceae
ASV_9812	0	0	0	0	3	0	0	2	16	5	0	0	0	0	0	d__Bacteria; p__Proteobacteria; c__Gammaproteobacteria; o__Xanthomonadales; f__Rhodanobacteraceae; g__Dyella; s__unclassified_Dyella
ASV_39327	0	0	0	2	12	0	1	0	6	0	0	0	3	2	0	d__Bacteria; p__Proteobacteria; c__Alphaproteobacteria; o__Rhizobiales; f__Rhizobiaceae; g__unclassified_Rhizobiaceae; s__unclassified_Rhizobiaceae
ASV_5358	0	0	0	5	0	0	0	0	4	0	0	3	0	0	0	d__Bacteria; p__Proteobacteria; c__Alphaproteobacteria; o__Rhizobiales; f__Rhizobiaceae; g__uncultured; s__unclassified_uncultured
ASV_25301	0	0	0	0	4	0	0	0	16	0	0	0	0	0	0	d__Bacteria; p__Proteobacteria; c__Gammaproteobacteria; o__Pseudomonadales; f__Pseudomonadaceae; g__Pseudomonas; s__unclassified_Pseudomonas
ASV_31087	0	0	0	2	4	0	4	1	8	3	0	0	1	0	2	d__Bacteria; p__Actinobacteria; c__Actinobacteria; o__Propionibacteriales; f__Nocardioidaceae; g__Nocardioides; s__metagenome
ASV_4726	0	0	0	8	0	0	0	0	0	14	0	0	0	0	0	d__Bacteria; p__Bacteroidetes; c__Bacteroidia; o__Chitinophagales; f__Saprospiraceae; g__uncultured; s__unclassified_uncultured
ASV_42012	0	0	0	0	5	0	0	0	0	5	0	0	0	6	0	d__Bacteria; p__Bacteroidetes; c__Bacteroidia; o__Cytophagales; f__Microscillaceae; g__unclassified_Microscillaceae; s__unclassified_Microscillaceae
ASV_31380	0	0	0	0	0	0	0	0	0	12	0	0	0	0	0	d__Bacteria; p__Actinobacteria; c__Actinobacteria; o__Micrococcales; f__Microbacteriaceae; g__Leifsonia; s__unclassified_Leifsonia
ASV_44352	0	0	0	0	6	1	1	0	0	5	0	2	8	0	0	d__Bacteria; p__Proteobacteria; c__Gammaproteobacteria; o__Pseudomonadales; f__Pseudomonadaceae; g__Pseudomonas; s__unclassified_Pseudomonas
ASV_25393	0	0	0	0	0	0	0	0	0	31	0	0	0	0	0	d__Bacteria; p__Proteobacteria; c__Alphaproteobacteria; o__Rhizobiales; f__Rhizobiaceae; g__unclassified_Rhizobiaceae; s__unclassified_Rhizobiaceae
ASV_33022	0	0	0	3	3	1	0	0	0	2	10	2	6	0	0	d__Bacteria; p__Firmicutes; c__Bacilli; o__Bacillales; f__Bacillaceae; g__Bacillus; s__unclassified_Bacillus
ASV_42262	0	0	0	0	2	0	6	0	0	2	0	1	12	4	5	d__Bacteria; p__Proteobacteria; c__Gammaproteobacteria; o__unclassified_Gammaproteobacteria; f__unclassified_Gammaproteobacteria; g__unclassified_Gammaproteobacteria; s__unclassified_Gammaproteobacteria
ASV_4588	0	0	0	3	0	8	1	0	2	1	9	0	0	0	0	d__Bacteria; p__Firmicutes; c__Bacilli; o__Bacillales; f__Bacillaceae; g__Bacillus; s__unclassified_Bacillus
ASV_5438	0	0	0	2	0	28	0	0	0	0	3	0	0	0	0	d__Bacteria; p__Firmicutes; c__Bacilli; o__Bacillales; f__Bacillaceae; g__Bacillus; s__unclassified_Bacillus
ASV_42622	0	0	0	0	0	0	0	0	0	0	23	0	0	0	0	d__Bacteria; p__Firmicutes; c__Bacilli; o__Bacillales; f__Bacillaceae; g__Bacillus; s__unclassified_Bacillus
ASV_12858	0	0	0	0	0	0	0	0	0	0	9	0	0	0	0	d__Bacteria; p__Chloroflexi; c__KD4-96; o__KD4-96; f__KD4-96; g__KD4-96; s__unclassified_KD4-96
ASV_7953	0	0	0	0	0	11	0	0	0	0	10	0	0	0	0	d__Bacteria; p__Actinobacteria; c__Actinobacteria; o__Micrococcales; f__Dermatophilaceae; g__uncultured; s__uncultured_bacterium
ASV_52012	0	0	0	0	0	0	0	0	0	0	12	0	0	0	0	d__Bacteria; p__Actinobacteria; c__Actinobacteria; o__Micrococcales; f__Micrococcaceae; g__unclassified_Micrococcaceae; s__unclassified_Micrococcaceae
ASV_50446	0	0	0	15	0	5	0	0	0	0	0	13	0	0	0	d__Bacteria; p__Proteobacteria; c__Alphaproteobacteria; o__Sphingomonadales; f__Sphingomonadaceae; g__Sphingopyxis; s__unclassified_Sphingopyxis
ASV_41013	0	0	0	0	0	6	0	0	0	0	0	6	0	0	0	d__Bacteria; p__Proteobacteria; c__Gammaproteobacteria; o__Oceanospirillales; f__Nitrincolaceae; g__Marinobacterium; s__uncultured_bacterium
ASV_43759	0	0	0	5	0	4	11	0	6	0	0	0	3	0	1	d__Bacteria; p__Proteobacteria; c__Gammaproteobacteria; o__Betaproteobacteriales; f__Rhodocyclaceae; g__uncultured; s__unclassified_uncultured
ASV_32368	0	0	0	0	0	0	2	0	0	0	0	0	16	0	0	d__Bacteria; p__Proteobacteria; c__Gammaproteobacteria; o__Pseudomonadales; f__Pseudomonadaceae; g__Pseudomonas; s__unclassified_Pseudomonas
ASV_43390	0	0	0	0	0	0	0	0	0	0	0	0	15	0	0	d__Bacteria; p__Proteobacteria; c__Alphaproteobacteria; o__Rhizobiales; f__Xanthobacteraceae; g__unclassified_Xanthobacteraceae; s__unclassified_Xanthobacteraceae
ASV_53443	0	0	0	0	4	0	12	0	11	0	0	5	0	14	0	d__Bacteria; p__Proteobacteria; c__Gammaproteobacteria; o__Alteromonadales; f__Alteromonadaceae; g__Rheinheimera; s__unclassified_Rheinheimera
ASV_23359	0	0	0	0	0	0	0	0	0	0	0	0	0	10	3	d__Bacteria; p__Proteobacteria; c__Gammaproteobacteria; o__Pseudomonadales; f__Pseudomonadaceae; g__Pseudomonas; s__unclassified_Pseudomonas
ASV_36724	0	0	0	0	0	0	0	0	0	0	0	0	0	0	12	d__Bacteria; p__Proteobacteria; c__Alphaproteobacteria; o__Caulobacterales; f__Caulobacteraceae; g__Phenylobacterium; s__unclassified_Phenylobacterium
ASV_43036	0	0	0	4	0	8	1	0	0	0	4	1	0	3	5	d__Bacteria; p__Chloroflexi; c__Anaerolineae; o__SBR1031; f__A4b; g__A4b; s__uncultured_sludge
ASV_7152	0	0	0	0	0	0	4	0	0	0	0	0	0	0	8	d__Bacteria; p__Proteobacteria; c__Alphaproteobacteria; o__Rhizobiales; f__Rhizobiaceae; g__unclassified_Rhizobiaceae; s__unclassified_Rhizobiaceae
ASV_43483	0	0	0	12	14	17	0	0	0	0	0	0	0	0	0	d__Bacteria; p__Proteobacteria; c__Alphaproteobacteria; o__Rhizobiales; f__Xanthobacteraceae; g__uncultured; s__unclassified_uncultured
ASV_35018	0	0	0	0	0	12	0	0	0	0	0	0	0	0	0	d__Bacteria; p__Firmicutes; c__Clostridia; o__Clostridiales; f__Clostridiaceae_1; g__Clostridium_sensu_stricto_8; s__uncultured_bacterium
ASV_5903	0	0	0	0	0	0	11	0	0	0	0	0	0	0	0	d__Bacteria; p__Proteobacteria; c__Gammaproteobacteria; o__Pseudomonadales; f__Pseudomonadaceae; g__Pseudomonas; s__unclassified_Pseudomonas
ASV_11777	5	4	0	0	0	5	0	0	0	0	0	0	4	0	0	d__Bacteria; p__Bacteroidetes; c__Bacteroidia; o__Chitinophagales; f__Saprospiraceae; g__uncultured; s__unclassified_uncultured
ASV_28109	17	18	9	0	0	0	0	0	0	0	0	0	0	0	0	d__Bacteria; p__Chloroflexi; c__Anaerolineae; o__SBR1031; f__A4b; g__A4b; s__uncultured_organism
ASV_44439	14	4	20	0	0	0	0	0	0	0	1	0	0	4	0	d__Bacteria; p__Chloroflexi; c__Anaerolineae; o__SBR1031; f__A4b; g__A4b; s__uncultured_organism
ASV_34504	21	10	12	0	0	0	0	0	0	0	2	1	0	0	0	d__Bacteria; p__Chloroflexi; c__Anaerolineae; o__Caldilineales; f__Caldilineaceae; g__Litorilinea; s__uncultured_bacterium
ASV_22602	7	0	12	0	0	0	0	0	0	0	0	0	0	0	0	d__Bacteria; p__Actinobacteria; c__Nitriliruptoria; o__Nitriliruptorales; f__Nitriliruptoraceae; g__Nitriliruptoraceae; s__uncultured_Actinobacteridae
ASV_20017	5	2	0	0	3	0	4	0	0	0	0	0	0	0	0	d__Bacteria; p__Actinobacteria; c__Acidimicrobiia; o__Microtrichales; f__Ilumatobacteraceae; g__Ilumatobacter; s__unclassified_Ilumatobacter
ASV_57602	2	9	3	2	0	0	1	1	0	0	2	0	0	2	5	d__Bacteria; p__Actinobacteria; c__Actinobacteria; o__Propionibacteriales; f__Nocardioidaceae; g__unclassified_Nocardioidaceae; s__unclassified_Nocardioidaceae
ASV_17945	8	0	0	0	0	0	0	0	0	0	0	0	0	7	0	d__Bacteria; p__Proteobacteria; c__Alphaproteobacteria; o__Rhodovibrionales; f__Kiloniellaceae; g__uncultured; s__uncultured_alpha
ASV_53377	1	0	0	2	2	1	0	2	4	0	0	0	1	1	1	d__Bacteria; p__Proteobacteria; c__Alphaproteobacteria; o__Rhizobiales; f__Rhizobiales_Incertae_Sedis; g__Bauldia; s__unclassified_Bauldia
ASV_19932	10	7	7	0	11	0	0	0	0	0	0	0	0	0	0	d__Bacteria; p__Proteobacteria; c__Alphaproteobacteria; o__Rhodovibrionales; f__Kiloniellaceae; g__unclassified_Kiloniellaceae; s__unclassified_Kiloniellaceae
ASV_31208	0	2	2	2	4	3	2	0	2	4	4	0	1	1	3	d__Bacteria; p__Actinobacteria; c__Actinobacteria; o__Micrococcales; f__Micrococcaceae; g__unclassified_Micrococcaceae; s__unclassified_Micrococcaceae
ASV_24198	8	0	10	0	0	0	0	0	0	0	0	0	0	0	0	d__Bacteria; p__Proteobacteria; c__Alphaproteobacteria; o__Rhodobacterales; f__Rhodobacteraceae; g__Amaricoccus; s__unclassified_Amaricoccus
ASV_9738	10	3	5	0	0	0	0	0	0	0	0	0	0	0	0	d__Bacteria; p__Proteobacteria; c__Alphaproteobacteria; o__Rhodobacterales; f__Rhodobacteraceae; g__unclassified_Rhodobacteraceae; s__unclassified_Rhodobacteraceae
ASV_12313	10	0	8	0	0	0	0	0	0	0	0	0	0	0	0	d__Bacteria; p__Proteobacteria; c__Alphaproteobacteria; o__Tistrellales; f__Geminicoccaceae; g__uncultured; s__uncultured_bacterium
ASV_56454	6	4	7	0	0	0	0	0	0	0	0	0	0	0	0	d__Bacteria; p__Proteobacteria; c__Alphaproteobacteria; o__Rhodobacterales; f__Rhodobacteraceae; g__uncultured; s__uncultured_organism
ASV_675	16	17	0	0	0	0	0	0	0	0	0	0	0	0	0	d__Bacteria; p__Cyanobacteria; c__Oxyphotobacteria; o__Phormidesmiales; f__Nodosilineaceae; g__uncultured; s__uncultured_bacterium
ASV_13815	4	6	0	0	5	0	0	7	0	3	2	0	0	0	0	d__Bacteria; p__Chloroflexi; c__Chloroflexia; o__Thermomicrobiales; f__JG30-KF-CM45; g__JG30-KF-CM45; s__uncultured_bacterium
ASV_46352	0	8	9	2	0	1	0	3	1	0	0	0	2	0	0	d__Bacteria; p__Bacteroidetes; c__Bacteroidia; o__Chitinophagales; f__Saprospiraceae; g__uncultured; s__unclassified_uncultured
ASV_38081	0	5	4	0	0	2	0	0	0	0	4	0	0	0	3	d__Bacteria; p__Verrucomicrobia; c__Verrucomicrobiae; o__Verrucomicrobiales; f__Verrucomicrobiaceae; g__uncultured; s__uncultured_Verrucomicrobia
ASV_2512	0	16	0	0	0	0	0	0	0	0	0	0	0	0	0	d__Bacteria; p__Chloroflexi; c__KD4-96; o__KD4-96; f__KD4-96; g__KD4-96; s__unclassified_KD4-96
ASV_21551	0	6	0	0	0	0	0	0	0	0	7	0	0	0	0	d__Bacteria; p__Chloroflexi; c__Anaerolineae; o__SBR1031; f__A4b; g__A4b; s__uncultured_Caldilineaceae
ASV_42393	0	12	0	0	0	0	0	0	0	0	0	3	0	6	0	d__Bacteria; p__Bacteroidetes; c__Bacteroidia; o__Flavobacteriales; f__Flavobacteriaceae; g__Hoppeia; s__uncultured_bacterium
ASV_44383	0	7	8	0	0	0	0	0	0	0	0	0	0	0	0	d__Bacteria; p__Actinobacteria; c__Nitriliruptoria; o__Nitriliruptorales; f__Nitriliruptoraceae; g__Nitriliruptoraceae; s__uncultured_bacterium
ASV_46368	9	4	13	0	0	0	0	3	0	0	0	0	0	0	0	d__Bacteria; p__Gemmatimonadetes; c__Gemmatimonadetes; o__Gemmatimonadales; f__Gemmatimonadaceae; g__uncultured; s__unclassified_uncultured
ASV_8625	4	2	3	14	1	0	2	0	0	0	0	7	0	0	5	d__Bacteria; p__Actinobacteria; c__Actinobacteria; o__Frankiales; f__uncultured; g__uncultured; s__unclassified_uncultured
ASV_58262	0	19	0	0	0	0	0	0	0	0	0	0	0	0	0	d__Bacteria; p__Cyanobacteria; c__Oxyphotobacteria; o__Thermosynechococcales; f__Thermosynechococcaceae; g__Synechococcus_IR11; s__Pseudanabaena_galeata
ASV_50495	0	5	0	4	0	0	0	0	0	0	7	0	0	0	0	d__Bacteria; p__Proteobacteria; c__Gammaproteobacteria; o__Steroidobacterales; f__Woeseiaceae; g__Woeseia; s__unclassified_Woeseia
ASV_44897	0	30	14	0	0	0	0	0	0	0	0	0	0	0	0	d__Bacteria; p__Proteobacteria; c__Alphaproteobacteria; o__Rhodobacterales; f__Rhodobacteraceae; g__Paracoccus; s__unclassified_Paracoccus
ASV_54949	0	0	17	0	0	0	0	0	0	0	0	0	0	0	0	d__Bacteria; p__Cyanobacteria; c__Oxyphotobacteria; o__Thermosynechococcales; f__Thermosynechococcaceae; g__Synechococcus_IR11; s__Pseudanabaena_galeata
ASV_20680	0	0	18	0	0	0	0	0	0	0	0	0	0	0	0	d__Bacteria; p__Cyanobacteria; c__Oxyphotobacteria; o__Nostocales; f__Nostocaceae; g__unclassified_Nostocaceae; s__unclassified_Nostocaceae
ASV_54751	0	0	0	0	0	0	0	7	10	0	0	0	0	0	0	d__Bacteria; p__Firmicutes; c__Bacilli; o__Bacillales; f__Bacillaceae; g__Bacillus; s__unclassified_Bacillus
ASV_43159	0	0	0	0	1	0	3	4	1	2	0	0	4	2	2	d__Bacteria; p__Firmicutes; c__Bacilli; o__Bacillales; f__Bacillaceae; g__unclassified_Bacillaceae; s__unclassified_Bacillaceae
ASV_11841	0	0	0	0	1	0	1	3	2	0	2	0	0	0	0	d__Bacteria; p__Firmicutes; c__Bacilli; o__Bacillales; f__unclassified_Bacillales; g__unclassified_Bacillales; s__unclassified_Bacillales
ASV_47212	0	0	0	0	2	1	0	3	2	7	3	0	0	2	0	d__Bacteria; p__Actinobacteria; c__Actinobacteria; o__Micrococcales; f__Micrococcaceae; g__unclassified_Micrococcaceae; s__unclassified_Micrococcaceae
ASV_10996	0	0	0	1	4	0	3	2	4	1	4	1	3	0	1	d__Bacteria; p__Actinobacteria; c__Actinobacteria; o__Micrococcales; f__Microbacteriaceae; g__Agromyces; s__unclassified_Agromyces
ASV_50578	0	0	0	0	1	0	1	4	3	0	0	0	3	0	3	d__Bacteria; p__Actinobacteria; c__Actinobacteria; o__Streptomycetales; f__Streptomycetaceae; g__Streptomyces; s__unclassified_Streptomyces
ASV_1190	0	0	0	0	0	1	0	5	0	0	6	3	0	0	0	d__Bacteria; p__Actinobacteria; c__Actinobacteria; o__Micrococcales; f__Cellulomonadaceae; g__unclassified_Cellulomonadaceae; s__unclassified_Cellulomonadaceae
ASV_52756	0	0	0	1	2	0	0	4	10	3	1	1	2	0	5	d__Bacteria; p__Actinobacteria; c__Actinobacteria; o__Streptomycetales; f__Streptomycetaceae; g__Streptomyces; s__unclassified_Streptomyces
ASV_52484	0	0	0	0	0	0	0	12	0	0	0	0	0	0	0	d__Bacteria; p__Actinobacteria; c__Actinobacteria; o__Micrococcales; f__Micrococcaceae; g__unclassified_Micrococcaceae; s__unclassified_Micrococcaceae
ASV_18531	0	0	0	4	2	0	1	5	0	4	3	1	0	2	2	d__Bacteria; p__Proteobacteria; c__Alphaproteobacteria; o__Rhizobiales; f__Rhizobiaceae; g__unclassified_Rhizobiaceae; s__unclassified_Rhizobiaceae
ASV_37898	0	0	0	3	1	0	3	1	0	0	0	2	2	4	2	d__Bacteria; p__Proteobacteria; c__Alphaproteobacteria; o__unclassified_Alphaproteobacteria; f__unclassified_Alphaproteobacteria; g__unclassified_Alphaproteobacteria; s__unclassified_Alphaproteobacteria
ASV_52767	0	0	0	4	6	0	3	1	1	1	0	4	3	1	4	d__Bacteria; p__Proteobacteria; c__Alphaproteobacteria; o__Rhizobiales; f__Rhizobiaceae; g__unclassified_Rhizobiaceae; s__unclassified_Rhizobiaceae
ASV_38121	0	0	0	1	3	5	0	2	1	0	0	0	1	0	1	d__Bacteria; p__Proteobacteria; c__Gammaproteobacteria; o__Betaproteobacteriales; f__Burkholderiaceae; g__unclassified_Burkholderiaceae; s__unclassified_Burkholderiaceae
ASV_21415	0	0	0	1	2	0	0	2	3	2	2	3	0	3	3	d__Bacteria; p__Proteobacteria; c__Gammaproteobacteria; o__Betaproteobacteriales; f__Rhodocyclaceae; g__Azoarcus; s__unclassified_Azoarcus
ASV_35089	0	0	0	0	2	1	0	3	0	4	1	1	0	1	0	d__Bacteria; p__Proteobacteria; c__Alphaproteobacteria; o__Rhizobiales; f__Rhizobiaceae; g__Allorhizobium-Neorhizobium-Pararhizobium-Rhizobium; s__unclassified_Allorhizobium-Neorhizobium-Pararhizobium-Rhizobium
ASV_19537	0	0	0	0	7	0	1	0	2	2	1	2	3	1	0	d__Bacteria; p__Actinobacteria; c__Acidimicrobiia; o__IMCC26256; f__IMCC26256; g__IMCC26256; s__unclassified_IMCC26256
ASV_28719	0	0	0	0	0	0	0	4	0	2	0	0	0	0	3	d__Bacteria; p__Proteobacteria; c__Alphaproteobacteria; o__Rhizobiales; f__Hyphomicrobiaceae; g__Hyphomicrobium; s__unclassified_Hyphomicrobium
ASV_32340	0	0	0	0	1	2	0	1	3	1	3	1	1	0	0	d__Bacteria; p__Proteobacteria; c__Gammaproteobacteria; o__Betaproteobacteriales; f__Burkholderiaceae; g__unclassified_Burkholderiaceae; s__unclassified_Burkholderiaceae
ASV_2234	0	0	0	3	1	2	2	5	1	2	0	0	2	4	4	d__Bacteria; p__Proteobacteria; c__Gammaproteobacteria; o__Pseudomonadales; f__Pseudomonadaceae; g__Pseudomonas; s__unclassified_Pseudomonas
ASV_28911	0	0	0	0	0	0	0	0	14	0	0	0	0	0	0	d__Bacteria; p__Firmicutes; c__Bacilli; o__Bacillales; f__Bacillaceae; g__Bacillus; s__Bacillus_halmapalus
ASV_34810	0	0	0	0	0	3	0	0	2	0	0	0	16	0	0	d__Bacteria; p__Firmicutes; c__Bacilli; o__Bacillales; f__Bacillaceae; g__Bacillus; s__unclassified_Bacillus
ASV_57215	0	0	0	0	0	0	0	0	15	0	0	0	0	0	0	d__Bacteria; p__Firmicutes; c__Bacilli; o__Bacillales; f__Bacillaceae; g__Bacillus; s__unclassified_Bacillus
ASV_45952	0	0	0	0	0	0	0	0	8	0	0	0	0	7	0	d__Bacteria; p__Actinobacteria; c__Actinobacteria; o__Micromonosporales; f__Micromonosporaceae; g__Catellatospora; s__unclassified_Catellatospora
ASV_48026	0	0	0	4	2	0	2	1	4	2	0	0	6	0	2	d__Bacteria; p__Proteobacteria; c__Gammaproteobacteria; o__Betaproteobacteriales; f__Rhodocyclaceae; g__Azoarcus; s__unclassified_Azoarcus
ASV_46342	0	0	0	0	3	0	1	0	3	1	0	1	3	2	0	d__Bacteria; p__Proteobacteria; c__Gammaproteobacteria; o__Pseudomonadales; f__Pseudomonadaceae; g__Pseudomonas; s__unclassified_Pseudomonas
ASV_23432	0	0	0	0	0	0	0	0	6	0	0	2	0	3	2	d__Bacteria; p__Actinobacteria; c__Actinobacteria; o__Micrococcales; f__Micrococcaceae; g__unclassified_Micrococcaceae; s__unclassified_Micrococcaceae
ASV_10746	0	0	0	1	3	0	2	1	0	2	0	2	5	2	0	d__Bacteria; p__Proteobacteria; c__Alphaproteobacteria; o__Rhizobiales; f__Rhizobiaceae; g__unclassified_Rhizobiaceae; s__unclassified_Rhizobiaceae
ASV_302	0	0	0	0	0	4	0	0	0	14	0	0	0	0	0	d__Bacteria; p__Proteobacteria; c__Alphaproteobacteria; o__Acetobacterales; f__Acetobacteraceae; g__Roseomonas; s__unclassified_Roseomonas
ASV_45303	0	0	0	3	0	2	2	2	0	8	0	0	0	0	0	d__Bacteria; p__Proteobacteria; c__Gammaproteobacteria; o__Steroidobacterales; f__Steroidobacteraceae; g__Steroidobacter; s__unclassified_Steroidobacter
ASV_19630	0	0	0	0	0	6	0	0	5	0	11	0	0	0	0	d__Bacteria; p__Firmicutes; c__Bacilli; o__Bacillales; f__Bacillaceae; g__Bacillus; s__unclassified_Bacillus
ASV_50648	0	0	0	0	0	0	0	0	0	0	13	0	0	0	0	d__Bacteria; p__Firmicutes; c__Bacilli; o__Bacillales; f__Bacillaceae; g__Bacillus; s__Bacillus_aquimaris
ASV_29716	0	0	0	0	0	6	0	1	0	0	6	2	0	0	0	d__Bacteria; p__Firmicutes; c__Bacilli; o__Bacillales; f__Bacillaceae; g__Bacillus; s__unclassified_Bacillus
ASV_42732	0	0	0	0	4	1	0	0	0	0	5	0	2	0	0	d__Bacteria; p__Patescibacteria; c__Gracilibacteria; o__Candidatus_Peribacteria; f__Candidatus_Peribacteria; g__Candidatus_Peribacteria; s__uncultured_bacterium
ASV_1040	0	0	0	0	0	17	0	0	0	0	19	0	0	0	0	d__Bacteria; p__unclassified_Bacteria; c__unclassified_Bacteria; o__unclassified_Bacteria; f__unclassified_Bacteria; g__unclassified_Bacteria; s__unclassified_Bacteria
ASV_48354	0	0	0	0	0	5	0	0	0	0	8	3	0	0	0	d__Bacteria; p__Proteobacteria; c__Alphaproteobacteria; o__Rhizobiales; f__Rhizobiales_Incertae_Sedis; g__Bauldia; s__uncultured_bacterium
ASV_1115	0	0	0	8	0	1	0	0	0	0	5	4	0	0	0	d__Bacteria; p__Proteobacteria; c__Alphaproteobacteria; o__Rhizobiales; f__Hyphomicrobiaceae; g__Pedomicrobium; s__uncultured_bacterium
ASV_31323	0	0	0	0	0	0	0	0	0	0	4	3	10	1	5	d__Bacteria; p__Proteobacteria; c__Alphaproteobacteria; o__Tistrellales; f__Geminicoccaceae; g__uncultured; s__uncultured_bacterium
ASV_51913	0	0	0	12	0	0	3	0	0	0	0	1	1	0	0	d__Bacteria; p__Proteobacteria; c__Gammaproteobacteria; o__Aeromonadales; f__Aeromonadaceae; g__Zobellella; s__Zobellella_sp.
ASV_8238	0	0	1	4	0	1	1	0	0	0	0	5	7	1	2	d__Bacteria; p__Proteobacteria; c__Gammaproteobacteria; o__Nitrosococcales; f__Methylophagaceae; g__Methylophaga; s__bacterium_SH6-1
ASV_31459	0	0	0	0	0	0	0	0	0	0	0	8	0	0	0	d__Bacteria; p__Proteobacteria; c__Gammaproteobacteria; o__Pseudomonadales; f__Pseudomonadaceae; g__Pseudomonas; s__unclassified_Pseudomonas
ASV_33408	0	0	0	0	0	0	0	0	0	0	0	0	16	0	0	d__Bacteria; p__Proteobacteria; c__Gammaproteobacteria; o__Pseudomonadales; f__Pseudomonadaceae; g__Pseudomonas; s__unclassified_Pseudomonas
ASV_6588	0	0	0	0	0	0	0	0	0	0	0	0	9	0	7	d__Bacteria; p__Proteobacteria; c__Gammaproteobacteria; o__Betaproteobacteriales; f__Hydrogenophilaceae; g__Thiobacillus; s__unclassified_Thiobacillus
ASV_52547	0	0	0	0	8	0	0	0	0	0	9	0	0	12	0	d__Bacteria; p__Actinobacteria; c__Actinobacteria; o__Frankiales; f__Frankiaceae; g__Jatrophihabitans; s__unclassified_Jatrophihabitans
ASV_54070	0	0	0	0	17	0	0	0	0	0	0	0	0	0	0	d__Bacteria; p__Proteobacteria; c__Gammaproteobacteria; o__Pseudomonadales; f__Pseudomonadaceae; g__Pseudomonas; s__unclassified_Pseudomonas
ASV_37189	0	0	0	0	0	13	0	0	0	0	0	0	0	0	0	d__Bacteria; p__Actinobacteria; c__Actinobacteria; o__Micromonosporales; f__Micromonosporaceae; g__Rugosimonospora; s__unclassified_Rugosimonospora
ASV_41840	0	0	0	9	0	9	5	0	0	0	8	0	0	0	0	d__Bacteria; p__Proteobacteria; c__Alphaproteobacteria; o__Rhizobiales; f__Hyphomicrobiaceae; g__uncultured; s__uncultured_bacterium
ASV_16800	0	0	0	0	0	9	0	0	0	0	0	0	0	0	0	d__Bacteria; p__Proteobacteria; c__Alphaproteobacteria; o__Rhizobiales; f__Rhizobiaceae; g__Ensifer; s__unclassified_Ensifer
ASV_50056	0	0	0	0	0	18	0	0	0	0	0	4	5	0	8	d__Bacteria; p__Actinobacteria; c__MB-A2-108; o__MB-A2-108; f__MB-A2-108; g__MB-A2-108; s__unclassified_MB-A2-108
ASV_4617	7	0	0	6	0	0	0	0	0	2	0	3	0	0	1	d__Bacteria; p__Chloroflexi; c__Anaerolineae; o__RBG-13-54-9; f__RBG-13-54-9; g__RBG-13-54-9; s__uncultured_sludge
ASV_13338	7	10	5	0	0	5	0	4	0	0	0	0	0	0	0	d__Bacteria; p__Bacteroidetes; c__Bacteroidia; o__Sphingobacteriales; f__S15-21; g__S15-21; s__uncultured_bacterium
ASV_17628	6	6	0	0	0	0	0	0	0	5	0	0	0	0	0	d__Bacteria; p__Patescibacteria; c__Saccharimonadia; o__Saccharimonadales; f__Saccharimonadales; g__Saccharimonadales; s__uncultured_bacterium
ASV_56554	13	0	4	0	0	0	0	0	0	0	0	0	0	0	0	d__Bacteria; p__Actinobacteria; c__Acidimicrobiia; o__Microtrichales; f__Ilumatobacteraceae; g__Ilumatobacter; s__unclassified_Ilumatobacter
ASV_17595	4	1	0	0	1	0	0	1	3	4	4	0	0	0	4	d__Bacteria; p__Actinobacteria; c__Actinobacteria; o__Micrococcales; f__Microbacteriaceae; g__Agromyces; s__Agromyces_sp.
ASV_18249	9	0	6	0	0	0	0	0	0	0	0	0	0	0	0	d__Bacteria; p__Firmicutes; c__Clostridia; o__Clostridiales; f__Lachnospiraceae; g__Blautia; s__unclassified_Blautia
ASV_50541	8	8	0	0	3	0	0	0	0	0	0	0	0	0	0	d__Bacteria; p__Gemmatimonadetes; c__BD2-11_terrestrial_group; o__BD2-11_terrestrial_group; f__BD2-11_terrestrial_group; g__BD2-11_terrestrial_group; s__uncultured_bacterium
ASV_36123	9	12	3	0	0	0	0	0	0	0	0	0	0	0	0	d__Bacteria; p__Acidobacteria; c__Thermoanaerobaculia; o__Thermoanaerobaculales; f__Thermoanaerobaculaceae; g__Subgroup_10; s__bacterium_YC-ZSS-LKJ67
ASV_59254	7	11	15	0	0	0	0	0	0	0	0	0	0	0	0	d__Bacteria; p__Actinobacteria; c__Actinobacteria; o__Pseudonocardiales; f__Pseudonocardiaceae; g__Pseudonocardia; s__unclassified_Pseudonocardia
ASV_28854	8	11	1	4	1	0	0	2	0	1	1	0	0	0	0	d__Bacteria; p__Actinobacteria; c__Actinobacteria; o__Propionibacteriales; f__Nocardioidaceae; g__Nocardioides; s__Marmoricola_sp.
ASV_22924	5	14	2	0	0	0	0	0	0	0	3	0	0	0	0	d__Bacteria; p__Proteobacteria; c__Alphaproteobacteria; o__uncultured; f__uncultured; g__uncultured; s__uncultured_Rhodospirillaceae
ASV_27550	14	0	0	0	0	0	0	0	0	0	0	0	0	0	0	d__Bacteria; p__Actinobacteria; c__MB-A2-108; o__MB-A2-108; f__MB-A2-108; g__MB-A2-108; s__uncultured_bacterium
ASV_11384	2	3	2	1	0	0	0	1	0	0	3	8	0	1	0	d__Bacteria; p__Proteobacteria; c__Alphaproteobacteria; o__Rhodobacterales; f__Rhodobacteraceae; g__unclassified_Rhodobacteraceae; s__unclassified_Rhodobacteraceae
ASV_13106	16	0	0	0	0	0	0	0	0	0	0	0	0	0	0	d__Bacteria; p__Cyanobacteria; c__Oxyphotobacteria; o__Nostocales; f__Coleofasciculaceae; g__Microcoleus_Es-Yyy1400; s__unclassified_Microcoleus_Es-Yyy1400
ASV_10962	17	13	0	0	0	0	0	0	0	0	0	0	0	0	0	d__Bacteria; p__Cyanobacteria; c__Oxyphotobacteria; o__Nostocales; f__Coleofasciculaceae; g__Microcoleus_Es-Yyy1400; s__unclassified_Microcoleus_Es-Yyy1400
ASV_9527	4	0	0	0	0	0	0	0	0	0	10	0	0	0	0	d__Bacteria; p__Entotheonellaeota; c__Entotheonellia; o__Entotheonellales; f__Entotheonellaceae; g__Candidatus_Entotheonella; s__uncultured_bacterium
ASV_8402	18	0	0	0	0	0	0	0	0	0	0	0	0	0	0	d__Bacteria; p__Cyanobacteria; c__Oxyphotobacteria; o__Thermosynechococcales; f__Thermosynechococcaceae; g__Synechococcus_IR11; s__unclassified_Synechococcus_IR11
ASV_40260	4	3	5	0	0	0	0	3	0	0	0	0	0	0	0	d__Bacteria; p__Gemmatimonadetes; c__S0134_terrestrial_group; o__S0134_terrestrial_group; f__S0134_terrestrial_group; g__S0134_terrestrial_group; s__uncultured_bacterium
ASV_10860	0	5	1	2	2	0	3	2	2	0	0	3	2	0	0	d__Bacteria; p__Acidobacteria; c__Blastocatellia_(Subgroup_4); o__Blastocatellales; f__Blastocatellaceae; g__unclassified_Blastocatellaceae; s__unclassified_Blastocatellaceae
ASV_2310	0	8	0	0	0	1	2	5	3	0	0	0	0	0	3	d__Bacteria; p__Chloroflexi; c__Anaerolineae; o__SBR1031; f__A4b; g__A4b; s__uncultured_bacterium
ASV_50278	0	7	10	0	0	0	0	0	0	0	0	0	0	0	0	d__Bacteria; p__Bacteroidetes; c__Bacteroidia; o__Flavobacteriales; f__Flavobacteriaceae; g__Gramella; s__uncultured_Gramella
ASV_56254	0	3	0	3	1	0	4	7	0	5	1	0	0	0	0	d__Bacteria; p__Actinobacteria; c__Actinobacteria; o__Streptosporangiales; f__Thermomonosporaceae; g__Actinocorallia; s__unclassified_Actinocorallia
ASV_23735	0	5	0	0	1	4	2	4	1	1	0	0	12	3	2	d__Bacteria; p__Actinobacteria; c__Actinobacteria; o__Micrococcales; f__Promicromonosporaceae; g__Cellulosimicrobium; s__unclassified_Cellulosimicrobium
ASV_26143	0	7	4	8	0	11	0	0	6	5	0	6	0	0	4	d__Bacteria; p__Proteobacteria; c__Alphaproteobacteria; o__Rhizobiales; f__Methyloligellaceae; g__Methyloceanibacter; s__unclassified_Methyloceanibacter
ASV_11722	4	1	0	3	0	0	1	1	1	1	3	0	1	1	2	d__Bacteria; p__Actinobacteria; c__Actinobacteria; o__Propionibacteriales; f__Nocardioidaceae; g__Nocardioides; s__unclassified_Nocardioides
ASV_30967	10	8	8	0	0	0	0	0	0	0	0	0	0	0	0	d__Bacteria; p__Proteobacteria; c__Alphaproteobacteria; o__Sphingomonadales; f__Sphingomonadaceae; g__Erythrobacter; s__unclassified_Erythrobacter
ASV_16748	1	1	0	0	3	0	6	1	0	1	0	3	3	5	0	d__Bacteria; p__Proteobacteria; c__Gammaproteobacteria; o__Oceanospirillales; f__Nitrincolaceae; g__Marinobacterium; s__unclassified_Marinobacterium
ASV_12876	0	40	0	0	0	0	0	0	0	0	0	0	0	0	0	d__Bacteria; p__Actinobacteria; c__Acidimicrobiia; o__Microtrichales; f__Iamiaceae; g__Iamia; s__unclassified_Iamia
ASV_25580	0	35	8	0	0	0	0	0	0	0	0	0	0	0	0	d__Bacteria; p__Proteobacteria; c__Alphaproteobacteria; o__Rhodobacterales; f__Rhodobacteraceae; g__uncultured; s__uncultured_organism
ASV_34294	0	16	0	0	0	0	0	0	0	0	0	0	0	0	0	d__Bacteria; p__Cyanobacteria; c__Oxyphotobacteria; o__Nostocales; f__Coleofasciculaceae; g__Microcoleus_Es-Yyy1400; s__unclassified_Microcoleus_Es-Yyy1400
ASV_8739	0	0	4	6	0	0	0	0	0	0	0	0	0	0	3	d__Bacteria; p__Actinobacteria; c__unclassified_Actinobacteria; o__unclassified_Actinobacteria; f__unclassified_Actinobacteria; g__unclassified_Actinobacteria; s__unclassified_Actinobacteria
ASV_30906	0	0	4	2	3	0	6	4	8	2	0	0	0	8	1	d__Bacteria; p__Bacteroidetes; c__Bacteroidia; o__Cytophagales; f__Microscillaceae; g__uncultured; s__unclassified_uncultured
ASV_45410	6	1	1	3	3	1	0	2	4	0	4	1	1	0	0	d__Bacteria; p__Firmicutes; c__Bacilli; o__Bacillales; f__Bacillaceae; g__Bacillus; s__unclassified_Bacillus
ASV_39467	2	0	4	0	0	8	0	0	0	0	0	0	0	0	1	d__Bacteria; p__Verrucomicrobia; c__Verrucomicrobiae; o__Pedosphaerales; f__Pedosphaeraceae; g__Pedosphaeraceae; s__unclassified_Pedosphaeraceae
ASV_8175	0	0	6	2	5	0	0	0	0	0	0	0	0	7	0	d__Bacteria; p__Proteobacteria; c__Alphaproteobacteria; o__Rhodobacterales; f__Rhodobacteraceae; g__uncultured; s__unclassified_uncultured
ASV_5505	0	0	1	14	0	0	0	5	0	0	0	0	0	0	0	d__Bacteria; p__Actinobacteria; c__Acidimicrobiia; o__Microtrichales; f__Iamiaceae; g__Iamia; s__unclassified_Iamia
ASV_38978	0	0	18	0	0	0	0	0	0	0	0	0	0	0	0	d__Bacteria; p__Proteobacteria; c__Gammaproteobacteria; o__Betaproteobacteriales; f__Nitrosomonadaceae; g__MND1; s__unclassified_MND1
ASV_25558	0	0	0	2	1	1	1	3	2	9	0	1	0	3	2	d__Bacteria; p__Bacteroidetes; c__Bacteroidia; o__Cytophagales; f__Microscillaceae; g__uncultured; s__unclassified_uncultured
ASV_6681	0	0	0	0	0	0	0	2	6	4	0	1	0	0	0	d__Bacteria; p__Firmicutes; c__Bacilli; o__Bacillales; f__Bacillaceae; g__Bacillus; s__unclassified_Bacillus
ASV_4810	0	0	0	2	2	1	0	3	5	0	4	0	9	0	0	d__Bacteria; p__Firmicutes; c__Bacilli; o__Bacillales; f__Bacillaceae; g__Bacillus; s__unclassified_Bacillus
ASV_35441	0	0	0	0	1	8	0	4	5	0	0	0	0	0	2	d__Bacteria; p__Verrucomicrobia; c__Verrucomicrobiae; o__Verrucomicrobiales; f__Rubritaleaceae; g__Luteolibacter; s__unclassified_Luteolibacter
ASV_47157	0	0	0	0	0	0	4	7	0	0	0	0	0	0	4	d__Bacteria; p__Bacteroidetes; c__Bacteroidia; o__Flavobacteriales; f__Flavobacteriaceae; g__Gramella; s__uncultured_bacterium
ASV_27621	0	0	0	0	4	0	0	8	0	0	0	0	0	0	0	d__Bacteria; p__Gemmatimonadetes; c__AKAU4049; o__AKAU4049; f__AKAU4049; g__AKAU4049; s__unclassified_AKAU4049
ASV_33880	0	0	0	2	5	0	0	2	4	5	0	4	0	0	0	d__Bacteria; p__Actinobacteria; c__Actinobacteria; o__Streptomycetales; f__Streptomycetaceae; g__Streptomyces; s__unclassified_Streptomyces
ASV_4461	0	0	0	0	0	1	0	2	1	0	4	2	0	0	0	d__Bacteria; p__Actinobacteria; c__Actinobacteria; o__Micrococcales; f__Micrococcaceae; g__unclassified_Micrococcaceae; s__unclassified_Micrococcaceae
ASV_14522	0	0	0	0	7	0	0	2	1	1	1	0	0	6	0	d__Bacteria; p__Actinobacteria; c__Actinobacteria; o__Propionibacteriales; f__Nocardioidaceae; g__Aeromicrobium; s__unclassified_Aeromicrobium
ASV_42686	0	0	0	0	4	0	0	2	4	3	1	0	0	1	0	d__Bacteria; p__Actinobacteria; c__Actinobacteria; o__Propionibacteriales; f__Nocardioidaceae; g__unclassified_Nocardioidaceae; s__unclassified_Nocardioidaceae
ASV_47033	0	0	0	2	1	1	2	4	0	11	0	2	0	3	8	d__Bacteria; p__Actinobacteria; c__Actinobacteria; o__Propionibacteriales; f__Nocardioidaceae; g__Aeromicrobium; s__unclassified_Aeromicrobium
ASV_26859	0	0	0	0	0	2	0	5	0	0	2	2	0	0	0	d__Bacteria; p__Proteobacteria; c__Alphaproteobacteria; o__Sphingomonadales; f__Sphingomonadaceae; g__Altererythrobacter; s__unclassified_Altererythrobacter
ASV_15789	0	0	0	0	1	2	0	3	1	1	0	0	3	2	0	d__Bacteria; p__Proteobacteria; c__unclassified_Proteobacteria; o__unclassified_Proteobacteria; f__unclassified_Proteobacteria; g__unclassified_Proteobacteria; s__unclassified_Proteobacteria
ASV_19446	0	0	0	2	3	1	1	2	4	3	1	2	3	4	0	d__Bacteria; p__Proteobacteria; c__Alphaproteobacteria; o__Sphingomonadales; f__Sphingomonadaceae; g__unclassified_Sphingomonadaceae; s__unclassified_Sphingomonadaceae
ASV_39394	0	0	0	0	1	1	2	3	4	1	0	4	2	0	1	d__Bacteria; p__Proteobacteria; c__unclassified_Proteobacteria; o__unclassified_Proteobacteria; f__unclassified_Proteobacteria; g__unclassified_Proteobacteria; s__unclassified_Proteobacteria
ASV_23997	0	3	0	0	0	0	3	8	0	9	0	0	0	0	0	d__Bacteria; p__Proteobacteria; c__Gammaproteobacteria; o__Xanthomonadales; f__Rhodanobacteraceae; g__uncultured; s__uncultured_bacterium
ASV_32678	0	0	0	1	2	1	2	4	1	1	0	0	0	2	2	d__Bacteria; p__Proteobacteria; c__Alphaproteobacteria; o__Rhizobiales; f__Rhizobiaceae; g__Allorhizobium-Neorhizobium-Pararhizobium-Rhizobium; s__unclassified_Allorhizobium-Neorhizobium-Pararhizobium-Rhizobium
ASV_9157	0	0	0	3	8	5	0	3	1	4	3	0	1	0	1	d__Bacteria; p__Proteobacteria; c__Alphaproteobacteria; o__Rhizobiales; f__unclassified_Rhizobiales; g__unclassified_Rhizobiales; s__unclassified_Rhizobiales
ASV_44019	0	0	0	0	0	4	0	5	0	0	1	0	0	0	0	d__Bacteria; p__Proteobacteria; c__Alphaproteobacteria; o__Rhizobiales; f__Rhizobiaceae; g__unclassified_Rhizobiaceae; s__unclassified_Rhizobiaceae
ASV_18884	0	0	0	2	6	0	0	4	1	1	0	0	0	2	5	d__Bacteria; p__Actinobacteria; c__Actinobacteria; o__Propionibacteriales; f__Nocardioidaceae; g__Nocardioides; s__unclassified_Nocardioides
ASV_41573	0	0	0	1	0	1	0	1	0	2	4	3	0	2	0	d__Bacteria; p__Proteobacteria; c__Alphaproteobacteria; o__Rhizobiales; f__unclassified_Rhizobiales; g__unclassified_Rhizobiales; s__unclassified_Rhizobiales
ASV_41736	0	0	0	2	3	0	2	4	6	4	0	0	4	2	2	d__Bacteria; p__Proteobacteria; c__Alphaproteobacteria; o__unclassified_Alphaproteobacteria; f__unclassified_Alphaproteobacteria; g__unclassified_Alphaproteobacteria; s__unclassified_Alphaproteobacteria
ASV_7386	0	0	0	4	1	3	0	4	2	0	0	1	0	1	2	d__Bacteria; p__Proteobacteria; c__Gammaproteobacteria; o__Betaproteobacteriales; f__Burkholderiaceae; g__unclassified_Burkholderiaceae; s__unclassified_Burkholderiaceae
ASV_45013	0	0	0	7	2	0	0	4	0	7	0	0	0	0	0	d__Bacteria; p__Proteobacteria; c__Gammaproteobacteria; o__Betaproteobacteriales; f__Nitrosomonadaceae; g__Ellin6067; s__unclassified_Ellin6067
ASV_5393	0	0	0	0	0	0	0	16	12	0	0	0	0	0	0	d__Bacteria; p__Firmicutes; c__Bacilli; o__Bacillales; f__Bacillaceae; g__Bacillus; s__unclassified_Bacillus
ASV_3778	0	0	0	0	0	0	0	0	14	0	0	0	0	0	0	d__Bacteria; p__Firmicutes; c__Bacilli; o__Bacillales; f__Bacillaceae; g__Bacillus; s__unclassified_Bacillus
ASV_28922	0	0	0	0	0	0	0	0	14	0	0	0	0	0	0	d__Bacteria; p__Actinobacteria; c__Actinobacteria; o__Streptomycetales; f__Streptomycetaceae; g__Streptomyces; s__unclassified_Streptomyces
ASV_274	0	0	0	2	2	0	0	0	0	0	0	1	0	1	2	d__Bacteria; p__Proteobacteria; c__Alphaproteobacteria; o__Rhizobiales; f__Stappiaceae; g__unclassified_Stappiaceae; s__unclassified_Stappiaceae
ASV_21297	0	0	0	3	2	1	2	1	6	4	0	0	5	2	0	d__Bacteria; p__Proteobacteria; c__Alphaproteobacteria; o__Rhizobiales; f__Xanthobacteraceae; g__Pseudolabrys; s__unclassified_Pseudolabrys
ASV_23996	0	0	0	0	0	1	1	0	4	1	0	0	4	0	1	d__Bacteria; p__Proteobacteria; c__Alphaproteobacteria; o__Rhizobiales; f__Rhizobiales_Incertae_Sedis; g__Bauldia; s__unclassified_Bauldia
ASV_25535	0	0	0	0	4	1	0	0	2	0	0	0	7	0	0	d__Bacteria; p__Proteobacteria; c__Gammaproteobacteria; o__Pseudomonadales; f__Pseudomonadaceae; g__Pseudomonas; s__unclassified_Pseudomonas
ASV_5327	0	0	0	0	0	0	0	0	6	0	0	2	0	0	3	d__Bacteria; p__Actinobacteria; c__Actinobacteria; o__Micrococcales; f__Bogoriellaceae; g__Georgenia; s__unclassified_Georgenia
ASV_1835	0	0	0	1	0	1	0	0	10	3	2	0	0	0	0	d__Bacteria; p__Proteobacteria; c__Alphaproteobacteria; o__Rhizobiales; f__Xanthobacteraceae; g__unclassified_Xanthobacteraceae; s__unclassified_Xanthobacteraceae
ASV_10078	0	0	0	1	1	0	3	1	1	0	3	1	3	1	3	d__Bacteria; p__Proteobacteria; c__Alphaproteobacteria; o__unclassified_Alphaproteobacteria; f__unclassified_Alphaproteobacteria; g__unclassified_Alphaproteobacteria; s__unclassified_Alphaproteobacteria
ASV_27815	0	0	0	0	5	0	0	0	4	4	1	0	0	0	0	d__Bacteria; p__Actinobacteria; c__Thermoleophilia; o__Solirubrobacterales; f__67-14; g__67-14; s__unclassified_67-14
ASV_14141	0	0	0	0	6	3	0	0	6	12	0	0	0	0	0	d__Bacteria; p__Verrucomicrobia; c__Verrucomicrobiae; o__Opitutales; f__Opitutaceae; g__Lacunisphaera; s__metagenome
ASV_6900	0	0	3	0	0	1	3	0	0	3	0	4	0	2	0	d__Bacteria; p__Patescibacteria; c__WS6_(Dojkabacteria); o__WS6_(Dojkabacteria); f__WS6_(Dojkabacteria); g__WS6_(Dojkabacteria); s__uncultured_bacterium
ASV_23924	0	0	0	0	0	0	0	0	0	10	0	0	0	0	0	d__Bacteria; p__Proteobacteria; c__Alphaproteobacteria; o__Rhizobiales; f__Rhizobiaceae; g__Ensifer; s__unclassified_Ensifer
ASV_36806	0	0	0	0	0	0	5	0	0	2	0	7	0	2	4	d__Bacteria; p__Proteobacteria; c__Alphaproteobacteria; o__Rhizobiales; f__Rhizobiaceae; g__Ensifer; s__unclassified_Ensifer
ASV_57779	0	0	0	2	8	0	4	0	0	4	0	0	0	1	9	d__Bacteria; p__Proteobacteria; c__Gammaproteobacteria; o__Cellvibrionales; f__Porticoccaceae; g__C1-B045; s__uncultured_bacterium
ASV_5582	0	0	0	4	1	0	0	0	0	5	4	0	0	0	0	d__Bacteria; p__Proteobacteria; c__Gammaproteobacteria; o__Betaproteobacteriales; f__Burkholderiaceae; g__unclassified_Burkholderiaceae; s__unclassified_Burkholderiaceae
ASV_37080	0	0	0	0	5	5	0	0	0	0	7	0	0	0	0	d__Bacteria; p__Firmicutes; c__Bacilli; o__Bacillales; f__Bacillaceae; g__Bacillus; s__unclassified_Bacillus
ASV_37847	0	0	0	0	0	14	0	0	0	0	12	0	0	0	0	d__Bacteria; p__Firmicutes; c__Bacilli; o__Bacillales; f__Bacillaceae; g__Bacillus; s__unclassified_Bacillus
ASV_59153	0	0	0	6	0	0	0	0	0	0	9	0	0	0	0	d__Bacteria; p__Proteobacteria; c__Alphaproteobacteria; o__Rhizobiales; f__Rhizobiaceae; g__unclassified_Rhizobiaceae; s__unclassified_Rhizobiaceae
ASV_1299	0	0	0	0	0	0	0	0	0	0	4	0	0	0	7	d__Bacteria; p__Proteobacteria; c__Alphaproteobacteria; o__Caulobacterales; f__Caulobacteraceae; g__Brevundimonas; s__unclassified_Brevundimonas
ASV_38198	0	0	0	0	8	0	0	0	0	0	0	8	0	0	0	d__Bacteria; p__Actinobacteria; c__Actinobacteria; o__Streptomycetales; f__Streptomycetaceae; g__E1B-B3-114; s__Rhacophorus_dennysi
ASV_6046	0	0	0	0	0	8	3	0	0	0	0	5	3	5	0	d__Bacteria; p__Proteobacteria; c__Gammaproteobacteria; o__Nitrosococcales; f__Methylophagaceae; g__Methylophaga; s__unclassified_Methylophaga
ASV_26525	0	0	0	0	0	0	0	0	0	0	0	11	0	0	0	d__Bacteria; p__Proteobacteria; c__Alphaproteobacteria; o__Rhizobiales; f__Rhizobiaceae; g__unclassified_Rhizobiaceae; s__unclassified_Rhizobiaceae
ASV_49658	0	0	0	10	0	2	9	0	0	0	7	2	5	0	0	d__Bacteria; p__Actinobacteria; c__Actinobacteria; o__Corynebacteriales; f__Mycobacteriaceae; g__Mycobacterium; s__unclassified_Mycobacterium
ASV_30296	0	0	0	0	0	0	0	0	0	0	0	0	7	8	0	d__Bacteria; p__Proteobacteria; c__Gammaproteobacteria; o__Aeromonadales; f__Aeromonadaceae; g__Zobellella; s__unclassified_Zobellella
ASV_466	0	0	0	0	0	0	0	0	0	0	0	0	12	0	0	d__Bacteria; p__Actinobacteria; c__Acidimicrobiia; o__Microtrichales; f__Iamiaceae; g__Iamia; s__unclassified_Iamia
ASV_20574	0	0	12	0	0	0	6	0	0	0	0	0	0	6	0	d__Bacteria; p__Actinobacteria; c__Acidimicrobiia; o__Actinomarinales; f__uncultured; g__uncultured; s__uncultured_Actinomycetales
ASV_50702	0	0	0	0	0	0	0	0	0	0	0	0	0	12	1	d__Bacteria; p__Verrucomicrobia; c__Verrucomicrobiae; o__Verrucomicrobiales; f__Rubritaleaceae; g__Luteolibacter; s__unclassified_Luteolibacter
ASV_42006	0	0	0	4	0	0	7	0	0	0	0	0	0	8	0	d__Bacteria; p__Proteobacteria; c__Gammaproteobacteria; o__Pseudomonadales; f__Pseudomonadaceae; g__Pseudomonas; s__unclassified_Pseudomonas
ASV_39621	0	0	0	0	0	0	0	0	0	0	0	0	0	0	8	d__Bacteria; p__Proteobacteria; c__Alphaproteobacteria; o__Sphingomonadales; f__Sphingomonadaceae; g__unclassified_Sphingomonadaceae; s__unclassified_Sphingomonadaceae
ASV_14088	0	0	0	0	0	0	0	0	0	0	0	0	0	0	10	d__Bacteria; p__Proteobacteria; c__Gammaproteobacteria; o__Pseudomonadales; f__Pseudomonadaceae; g__Pseudomonas; s__unclassified_Pseudomonas
ASV_52097	14	0	0	7	0	0	0	0	0	0	0	0	0	0	8	d__Bacteria; p__Entotheonellaeota; c__Entotheonellia; o__Entotheonellales; f__Entotheonellaceae; g__Candidatus_Entotheonella; s__uncultured_bacterium
ASV_33031	0	0	0	0	14	0	0	0	0	0	0	0	0	0	0	d__Bacteria; p__Actinobacteria; c__Actinobacteria; o__Corynebacteriales; f__Mycobacteriaceae; g__Mycobacterium; s__unclassified_Mycobacterium
ASV_26823	0	0	0	0	0	4	0	0	0	0	0	0	0	0	0	d__Bacteria; p__Proteobacteria; c__Alphaproteobacteria; o__Rhizobiales; f__Devosiaceae; g__Devosia; s__unclassified_Devosia
ASV_54466	0	0	0	0	0	10	0	0	0	0	0	0	0	0	0	d__Bacteria; p__Proteobacteria; c__Alphaproteobacteria; o__Rhizobiales; f__Methyloligellaceae; g__Methyloceanibacter; s__unclassified_Methyloceanibacter
ASV_48706	0	0	0	0	0	0	8	0	0	0	0	0	24	0	0	d__Bacteria; p__Actinobacteria; c__Actinobacteria; o__Micrococcales; f__Micrococcaceae; g__unclassified_Micrococcaceae; s__unclassified_Micrococcaceae
ASV_37347	0	0	0	0	0	0	28	0	0	0	0	0	0	0	9	d__Bacteria; p__Proteobacteria; c__Gammaproteobacteria; o__Betaproteobacteriales; f__Burkholderiaceae; g__Hydrogenophaga; s__unclassified_Hydrogenophaga
ASV_18603	8	6	0	0	0	0	0	0	0	0	0	0	0	0	0	d__Bacteria; p__Chloroflexi; c__Dehalococcoidia; o__S085; f__S085; g__S085; s__metagenome
ASV_5558	7	0	0	0	0	8	0	0	0	2	0	0	0	0	3	d__Bacteria; p__Planctomycetes; c__Phycisphaerae; o__Phycisphaerales; f__Phycisphaeraceae; g__AKYG587; s__uncultured_bacterium
ASV_10618	1	0	0	7	1	0	0	1	1	0	0	3	3	0	1	d__Bacteria; p__unclassified_Bacteria; c__unclassified_Bacteria; o__unclassified_Bacteria; f__unclassified_Bacteria; g__unclassified_Bacteria; s__unclassified_Bacteria
ASV_16083	7	3	4	0	0	0	0	5	0	0	0	0	0	0	0	d__Bacteria; p__Acidobacteria; c__Blastocatellia_(Subgroup_4); o__Blastocatellales; f__Blastocatellaceae; g__Stenotrophobacter; s__uncultured_bacterium
ASV_14102	4	14	6	0	0	0	0	0	0	0	0	1	0	0	0	d__Bacteria; p__Proteobacteria; c__Deltaproteobacteria; o__NB1-j; f__NB1-j; g__NB1-j; s__uncultured_bacterium
ASV_58270	1	0	1	1	2	0	0	3	5	6	1	0	2	4	0	d__Bacteria; p__Actinobacteria; c__Acidimicrobiia; o__Microtrichales; f__Ilumatobacteraceae; g__uncultured; s__uncultured_bacterium
ASV_52891	17	0	0	0	0	0	0	0	0	0	0	0	0	0	0	d__Bacteria; p__Gemmatimonadetes; c__Gemmatimonadetes; o__Gemmatimonadales; f__Gemmatimonadaceae; g__uncultured; s__unclassified_uncultured
ASV_33995	1	0	1	2	1	0	1	2	1	0	0	0	3	0	0	d__Bacteria; p__Gemmatimonadetes; c__Gemmatimonadetes; o__Gemmatimonadales; f__Gemmatimonadaceae; g__uncultured; s__unclassified_uncultured
ASV_39959	6	0	0	3	4	0	2	0	0	0	0	0	0	0	1	d__Bacteria; p__Actinobacteria; c__Actinobacteria; o__Propionibacteriales; f__Nocardioidaceae; g__Marmoricola; s__unclassified_Marmoricola
ASV_1171	9	1	2	2	0	4	0	0	0	1	0	3	1	0	0	d__Bacteria; p__Proteobacteria; c__Alphaproteobacteria; o__Sphingomonadales; f__Sphingomonadaceae; g__unclassified_Sphingomonadaceae; s__unclassified_Sphingomonadaceae
ASV_5473	1	0	0	3	1	0	1	3	0	3	0	0	3	2	3	d__Bacteria; p__Proteobacteria; c__Gammaproteobacteria; o__Xanthomonadales; f__Xanthomonadaceae; g__Arenimonas; s__unclassified_Arenimonas
ASV_30384	4	6	2	0	0	0	0	0	0	0	0	1	0	0	0	d__Bacteria; p__Acidobacteria; c__Thermoanaerobaculia; o__Thermoanaerobaculales; f__Thermoanaerobaculaceae; g__Subgroup_10; s__uncultured_bacterium
ASV_52089	5	0	0	0	0	0	0	3	0	0	0	0	0	0	0	d__Bacteria; p__Proteobacteria; c__Gammaproteobacteria; o__Xanthomonadales; f__Rhodanobacteraceae; g__uncultured; s__uncultured_bacterium
ASV_41399	5	4	5	1	3	3	0	3	0	5	0	0	7	0	3	d__Bacteria; p__Proteobacteria; c__Alphaproteobacteria; o__uncultured; f__uncultured; g__uncultured; s__unclassified_uncultured
ASV_27133	1	1	0	3	0	1	0	0	0	0	0	3	11	2	0	d__Bacteria; p__Proteobacteria; c__Gammaproteobacteria; o__unclassified_Gammaproteobacteria; f__unclassified_Gammaproteobacteria; g__unclassified_Gammaproteobacteria; s__unclassified_Gammaproteobacteria
[truncated: 24,811 more rows]

## Sheet: Table S3
Table S3 Bacterial sequences processing statement
Group	SampleID	Input	Filtered	Denoised	Merged	Non-chimeric	Non-singleton
BS	BS_1	82305	73512	65771	42535	36698	33946
	BS_2	80023	72589	64525	41766	36273	33572
	BS_3	80832	72506	64129	40166	34556	31686
SXY	S_1	75823	66203	62032	51120	44762	43409
	S_2	89622	77404	73175	62706	56056	54987
	S_3	90940	78419	71651	51905	44869	41736
	S_4	96516	83503	78693	65772	57092	55406
NL895	B_1	81373	71100	66056	51185	43789	42017
	B_2	87395	75640	69032	50785	42837	40245
	B_3	87991	78114	70805	49629	42457	39910
	B_4	78685	68784	62299	44982	39026	36744
84K	K_1	96779	85093	79384	64756	51954	49590
	K_2	102779	86886	82202	70618	61629	60107
	K_3	71345	61271	56800	45812	39260	37792
	K_4	90890	79854	75531	63534	55125	53768
Averrage	—	86219.9	75391.9	69472.3	53151.4	45758.9	43661

## Sheet: Table S4
Table S4 The top 10 most abundant phyla for BS and the rhizosphere soil samples
Taxon	BS	SXY	NL895	84K
Proteobacteria	0.291651	0.718714	0.581725	0.590753
Actinobacteria	0.219085	0.142047	0.199894	0.133484
Firmicutes	0.0068104	0.0455134	0.119323	0.20883
Cyanobacteria	0.25699	0.000913591	0.00219262	0.00140361
Chloroflexi	0.0759775	0.028122	0.0312033	0.0259045
Acidobacteria	0.0333544	0.0151158	0.0163699	0.0106392
Bacteroidetes	0.0336091	0.0119099	0.0152819	0.00839673
Gemmatimonadetes	0.0355359	0.00936846	0.00727551	0.00446829
Verrucomicrobia	0.00468423	0.0134049	0.0103983	0.00498322
unclassified_Bacteria	0.00538188	0.00455134	0.00914422	0.00406133
Other	0.0369201	0.0103402	0.00719231	0.0070761

## Sheet: Table S5
Table S5 The top 10 most abundant genera for BS and the rhizosphere soil samples
Taxon	BS	SXY	NL895	84K
Pseudomonas	0.0042745	0.345894	0.184496	0.276594
Bacillus	0.00223692	0.039924	0.113618	0.200102
Ensifer	0.000298994	0.0633286	0.0583453	0.0693832
unclassified_Rhizobiaceae	0.00646713	0.031494	0.0369922	0.0259128
Microcoleus_Es-Yyy1400	0.119852	1.66e-05	0.000556461	0.000149486
unclassified_Micrococcaceae	0.00653357	0.0138036	0.0246504	0.033886
Streptomyces	0.00281276	0.0232717	0.0321003	0.0188948
[Rhizobium]__sphaerophysae_group	0.000221463	0.0386948	0.0163616	0.0136956
Pseudoxanthomonas	7.74955e-05	0.0284792	0.0208465	0.00891999
Devosia	0.00159463	0.0150411	0.021403	0.0166523
Other	0.85563	0.400052	0.490631	0.33581

## Sheet: Table S6
	Table S6 Metabolomics data of poplar roots obtained by LC-MS
Ion mode	ID	m/z	rt(s)	adduct	Name	SXY-1	SXY-2	SXY-3	SXY-4	NL895-1	NL895-2	NL895-3	NL895-4	84K-1	84K-2	84K-3	84K-4	QC-1	QC-2	QC-3	KEGG.ID	HMDB	Cellular Locations	SuperClass	Class	SubClass	Direct Parent
Negative	M469T33	469.334	32.889	(M-H)-	11-Keto-.beta.-boswellic acid	24298.6	37729.5	29743.3	24276.5	2660.64	3967.92	6500.28	3404.17	17243.1	12538.6	7800.39	11564.1	14004.5	14013.9	14398.5
	M165T263	165.02	263.412	(M-H)-	1,2-Benzenedicarboxylic acid	8252.1	2713.9	15823.2	13064.1	19038.4	11921.8	15645.2	21353.6	5849.08	16309.5	41032.4	12698.8	14712.2	16957.6	16955.6
	M515T379	515.13	378.877	(M-H)-	1,3-Dicaffeoylquinic acid	1811.89	955.341	907.916	1382.69	1335.05	1060.42	2989.98	1734.15	1426.29	1329	1205.5	1390.86	1097.48	1078	1271.33
	M295T37	295.228	37.493	(M-H)-	13(S)-HODE	97388.2	198742	165866	66117.9	81058.5	79928.5	86902	58300.2	66102.9	51617.8	42843.2	60037.1	90376.9	93414.9	89978.4
	M109T107	109.03	106.81	(M-H)-	1,4-Dihydroxybenzene	232817	174056	306788	486044	503690	516927	383213	502559	560495	1.55073e+06	1.64944e+06	1.07701e+06	811656	811742	820556
	M435T242	435.25	241.53	(M-H)-	1-Oleoyl-sn-glycerol 3-phosphate	5201.89	2172.02	3751.87	2938.55	8548.2	6922.29	7938.65	7427.75	4720	4391.42	5364.86	5191.08	4801.2	4871.73	4871.63
	M452T170	452.278	169.877	(M-H)-	1-Palmitoyl-2-hydroxy-sn-glycero-3-phosphoethanolamine	4624.92	6530.69	5582.29	2035.67	4293.12	4795.53	7496.58	5878.83	1699.37	1116.21	1363.16	846.25	3861.12	3856.8	4068.02
	M671T189	671.469	188.943	(M-H)-	1-Palmitoyl-2-linoleoyl-sn-glycero-3-phosphate	100130	165414	151885	217646	363813	302649	291531	359118	235215	202717	146963	180057	206941	202072	207060
	M673T22	673.467	21.6925	(M-H)-	1-Palmitoyl-2-oleoyl-sn-glycero-3-phosphate	371.821	738.669	710.837	435.268	1529.36	2050.5	1856.97	3207.84	542.037	1679.64	2796.91	2335.16	1618.64	1433.87	1631.64
	M409T250	409.236	250.342	(M-H)-	1-Palmitoyl Lysophosphatidic Acid	6146.49	7015.84	8503.13	3626.95	23568.2	30710.7	19327.1	21862.4	7674.88	8265.32	8480.13	7970.02	12354.3	11170.9	11158.4
	M153T176	153.021	175.664	(M-H)-	2,3-Dihydroxybenzoic acid	2.56076e+06	2.01972e+06	2.74094e+06	3.25279e+06	137150	162292	161347	153067	2.66695e+06	3.12883e+06	3.72714e+06	3.25729e+06	2.27659e+06	2.28922e+06	2.29509e+06
	M237T374	237.062	373.656	(M+CH3COO)-	2-Dehydro-3-deoxy-D-gluconate	3010.97	2667.64	4081.56	4009.38	14681.2	9576.75	7136.54	8218.16	20312.8	16443.4	18491	20406.2	12221.6	10888.9	12277.2	C00204
	M131T317	131.071	316.702	(M-H)-	2-Ethyl-2-Hydroxybutyric acid	31747.7	34759.4	13305.2	39527.8	17080.9	17941.6	9006.46	11156.1	23386.8	20314.4	36129.3	30408.2	21111.1	21122.5	21523.5		HMDB0001975	Extracellular;Membrane;	Lipids and lipid-like molecules	Fatty Acyls	Fatty acids and conjugates	Hydroxy fatty acids
	M117T333	117.055	333.381	(M-H)-	2-Methyl-3-hydroxybutyric acid	1772.61	1992.04	1691.17	1760.48	1002.26	1316.24	617.045	890.564	3184.35	2867.92	6819.28	4441.16	2302.89	2361.77	2361.83		HMDB0000354	Cytoplasm (predicted from logP);	Lipids and lipid-like molecules	Fatty Acyls	Fatty acids and conjugates	Hydroxy fatty acids
	M759T138	758.585	137.638	(M-H)-	2-Oleoyl-1-palmitoyl-sn-glycero-3-phosphocholine(PC(16:0/18:1(9Z)))	2678.92	4136.56	3610.21	2601.03	3652.31	2618.13	3147.18	3286.77	4579.54	6133.86	6290.86	5330.62	3319.65	3369.75	2423.1
	M141T366	141.018	365.95	(M-H2O-H)-	2-Oxoadipic acid	826834	973198	1.01587e+06	602019	1.13146e+06	1.51108e+06	1.18156e+06	1.71652e+06	1.25468e+06	1.48134e+06	1.45803e+06	1.17286e+06	1.14718e+06	1.12306e+06	1.1391e+06	C00322	HMDB0000225	Mitochondria	Organic acids and derivatives	Keto acids and derivatives	Medium-chain keto acids and derivatives	Medium-chain keto acids and derivatives
	M181T140	181.051	140.007	(M-H)-	3,4-Dihydroxyhydrocinnamic acid	19633.2	23741.5	28475.7	16937.1	14442.1	27468.1	17792.2	23926.3	11165.8	9228.94	7025.05	8974.15	16091.6	14959.9	16093.6
	M167T145	167.036	145.273	(M-H)-	3,4-Dihydroxyphenylacetic acid	13089.8	9467.97	8554.57	11011.7	40143.2	2899.37	26568.2	35971.4	27232.5	33962.8	31521.3	35276	25826.9	25933.1	26758
	M344T323	344.039	323.041	(M-H)-	3',5'-Cyclic guanosine monophosphate	1287.03	958.34	1329.25	972.5	858.384	1693.88	1255.02	1449.51	2047.77	1814.13	2159.49	1309.3	1699.31	1640.58	1768.5
	M171T297	171.03	297.207	(M-H)-	3-Dehydroshikimic acid	15563.9	14907.3	20134	8237.97	28973.8	49278.3	26710	22861.2	21306.4	17831.9	22590.9	12868	23339.8	22841.4	22838.2
	M279T180	279.09	180.194	(M+Na-2H)-	3-Deoxy-2-keto-6-phosphogluconic acid	7323.28	6332.8	8639.25	8103.56	25942.6	28458.8	30266.2	39317.7	3867.39	4681.79	5517.86	4819.26	14113.1	14113.9	14237.7	C04442	HMDB0001376	Cellular Locations Not Available	Organic acids and derivatives	Keto acids and derivatives	Medium-chain keto acids and derivatives	Medium-chain keto acids and derivatives
	M161T371	161.046	370.507	(M-H)-	3-Hydorxy-3-methylglutaric acid	48030	37897.6	46769.3	29514.8	71718.3	70952.2	112634	51126.2	57660	60987.2	60474.5	66491.8	76618.6	78088.1	76356.7	C03761	HMDB0000355/HMDB0059737	Cytoplasm (predicted from logP)	Lipids and lipid-like molecules	Fatty Acyls	Fatty acids and conjugates	Hydroxy fatty acids
	M139T275	139.04	275.103	(M+Na-2H)-	3-Hydroxyisovaleric acid	3419.38	1614.14	1579.26	1779.83	79370.7	69783.4	80398.5	76066.5	1668.72	1459.15	1619.52	1379.3	26087.8	25606.7	26088.8		HMDB0000754	Cytoplasm (predicted from logP);	Lipids and lipid-like molecules	Fatty Acyls	Fatty acids and conjugates	Hydroxy fatty acids
	M189T355	189.078	355.015	M-	3-Indolepropionic acid	1074.89	960.358	1115.79	1260.44	1286.77	1320.76	1332.88	782.874	1254.1	1541.15	2372.53	1264.12	1492.93	1442.99	1442.98
	M513T128	513.196	127.737	(2M-H)-	3'-O-methylcytidine	14160.2	18217.3	20577.1	23750.2	40363.9	29418.2	37354.3	29096.2	1766.34	38180.3	32098.6	44622.6	4470.67	4495.63	4998.52
	M141T644	140.999	643.926	(M+K-2H)-	3R-hydroxy-butanoic acid	49497.2	24917.1	28749.1	30756.8	48867.2	43966.6	42764.1	38030	52043.3	7895.19	38163.1	32897	3742.04	22409.8	25570
	M163T97	163.04	96.7325	(M-H)-	4-Hydroxycinnamic acid	33189.1	23079.5	49643.9	28382.7	16904.2	12292.3	13427.7	14831.8	51255.5	52349.3	47661.8	62014.4	26838.6	29064.9	26854.2	C00811	HMDB0002035	Cytoplasm;Mitochondria	Phenylpropanoids and polyketides	Cinnamic acids and derivatives	Hydroxycinnamic acids and derivatives	Hydroxycinnamic acids
	M157T216	157.065	216.095	(M-H2O-H)-	5,6,7,8-tetrahydro-2-Naphthoic Acid	1799.66	2160.73	1429.96	1702.03	3812.09	3860.99	4421.14	3596.23	2497.85	5155.97	3630.83	4790.49	1760.94	1716.3	1718.57
	M335T79	335.044	78.56	(M+CH3COO)-	6-Phospho-D-gluconate	118090	98435.5	116039	62887.9	27541.2	7949.49	30020.1	32529.7	718951	629697	798963	714822	268947	272583	269600	C00345	HMDB0001316	Endoplasmic reticulum	Organic oxygen compounds	Organooxygen compounds	Carbohydrates and carbohydrate conjugates	Monosaccharide phosphates
	M293T56	293.212	56.246	(M-H)-	9-OxoODE	184260	348180	327831	112373	247736	261803	285574	219999	82439.3	75352	123993	88685.6	167110	166201	166200
	M172T330	172.098	329.848	(M-H)-	Acetyl-DL-Leucine	2346.52	1647.8	2108.28	1466.23	6307.79	8444.18	9958.01	8521.7	1935.84	1594.47	2475.21	1509.35	4692.89	4502.65	4696.81	C02710	HMDB0011756	Cellular Locations Not Available	Organic acids and derivatives	Carboxylic acids and derivatives	"Amino acids, peptides, and analogues"	Leucine and derivatives
	M134T168	134.047	167.939	(M-H)-	Adenine	152546	136497	147562	150958	65938.4	83287.7	207479	76707.2	102401	63158.2	62097.9	150021	91522	91600.8	93831.9	C00147	HMDB0000034	Cytoplasm;Extracellular;Nucleus;Lysosome
	M326T178	326.111	177.648	(M+CH3COO)-	Adenosine	2010.29	783.022	1597.76	2299.96	9648.58	9162.6	10301.4	11278.1	7215.61	11710.2	8390.4	9950.22	8230.97	8141	8230.84	C00212	HMDB0000050	Extracellular;Mitochondria;Lysosome	"Nucleosides, nucleotides, and analogues"	Purine nucleosides		Purine nucleosides
	M241T397	241.013	396.699	(M-H2O-H)-	alpha-D-Galactose 1-phosphate	2638.42	2194.92	2852.33	2098.52	1511.56	1910.84	1811.97	1527.88	1700.21	1576.28	1285.24	1401.81	1838.6	1838.06	1785.04	C00446	HMDB0000645	Cytoplasm (predicted from logP)	Organic oxygen compounds	Organooxygen compounds	Carbohydrates and carbohydrate conjugates	Monosaccharide phosphates
	M179T273	179.057	272.78	(M-H)-	Alpha-D-Glucose	303606	203864	223771	121054	105012	112898	89268.8	95647.3	272679	234143	211223	168385	144731	143463	143244	C00267	HMDB0003345/HMDB0061922	Cytoplasm (predicted from logP)	Organic oxygen compounds	Organooxygen compounds	Carbohydrates and carbohydrate conjugates	Hexoses
	M175T352_2	175.061	352.483	(M+CH3COO)-	alpha-ketoisovaleric acid	3949.79	4028.03	3154.8	4940.61	3404.99	6855.47	5466.97	7181.71	8607.51	18500.6	17817.8	17822.7	7070.89	7739.98	7422.79	C00141	HMDB0000019	Cytoplasm;Extracellular;Membrane;Mitochondria	Organic acids and derivatives	Keto acids and derivatives	Short-chain keto acids and derivatives	Short-chain keto acids and derivatives
	M311T44	311.295	43.695	(M-H)-	Arachidic acid	23092.1	45981.7	38297.4	30782.6	17077.3	10217.1	11453.1	7976.68	18999.8	12426.3	13119.4	12800.3	18092.8	16693.5	16479	C06425	HMDB0002212	Cytoplasm;Extracellular;Membrane (predicted from logP)	Lipids and lipid-like molecules	Fatty Acyls	Fatty acids and conjugates	Long-chain fatty acids
	M121T120	121.03	120.251	(M-H)-	Benzoic acid	776837	770468	1.05511e+06	739428	372886	478498	407601	371380	600877	593104	333279	538522	612735	616983	543123	C00180	HMDB0001870	Cytoplasm;Extracellular;Endoplasmic reticulum;	Benzenoids	Benzene and substituted derivatives	Benzoic acids and derivatives	Benzoic acids
	M351T178	351.084	178.194	(M+NH4-2H)-	beta-Nicotinamide D-ribonucleotide	3061.25	2974.28	2196.92	2074.95	3441.38	2385.77	2187.58	4125.45	2896.21	4468.86	3261.16	3809.71	3256.98	3254.71	3007.96	C00455	HMDB0000229	Cytoplasm;Mitochondria;Nucleus	"Nucleosides, nucleotides, and analogues"	Pyridine nucleotides	Nicotinamide nucleotides	Nicotinamide nucleotides
	M932T25	931.622	25.434	(2M-H)-	Cholesteryl sulfate	29892.7	17201.1	31882.1	18893.8	43715	81662.5	69696.8	33545.7	23523.7	20758.3	31906.7	22822	39633.3	34058.8	39715.4
	M173T431	173.01	430.96	(M-H)-	cis-Aconitate	28138.9	26039.8	21769.4	35470.9	36072.6	31701.7	26385.6	34246.1	76175.7	134883	122394	141722	55825.2	55345.3	55343.4	C00417	HMDB0000072	Cytoplasm	Organic acids and derivatives	Carboxylic acids and derivatives	Tricarboxylic acids and derivatives	Tricarboxylic acids and derivatives
	M191T573	191.021	573.337	(M-H)-	Citrate	37193	148120	203410	43772	45527.3	284832	44048.7	114809	83351.1	198970	11726.9	338285	116363	114107	159734	C00158	HMDB0000094	Cytoplasm;Extracellular;Mitochondria	Organic acids and derivatives	Carboxylic acids and derivatives	Tricarboxylic acids and derivatives	Tricarboxylic acids and derivatives
	M178T64	178.054	64.455	(M-H)-	Cyclohexylsulfamate	14563.6	5949.71	15005.8	4377.24	7955.18	11015.7	4785.54	17746.2	2896.69	2676.18	4349.91	4427.45	9718.64	9948.64	9711.34
	M147T88	147.029	87.7225	(M-H)-	D-Arabinono-1,4-lactone	45792.5	70749.2	25489.4	37862.5	18412	23141.1	20305.6	18534.4	53962.3	24340.1	16686.5	11513.3	29421.6	27802.5	29444.4
	M103T243	103.04	243.068	(M-H)-	D(-)-beta-hydroxy butyric acid	3726.97	2982.6	5462.71	3000.81	3253.69	4709.38	3665.39	3220.83	4331.06	1874.91	3547.94	1797.44	3846.04	3924.6	3923.97
	M265T352	265.057	351.866	(M+Na-2H)-	D-Biotin	1171.47	561.139	947.799	1091.84	1371.08	1280.6	1457.82	1362.21	1141.88	1320.07	2011.68	2089.23	1359.97	1257.71	1356.34	C00120	HMDB0000030	Cytoplasm;Extracellular;Mitochondria;Nucleus
	M177T143	177.041	142.67	(M-H)-	D-Glucono-1,5-lactone	134036	309044	99414.8	93155.3	82265.3	101728	56369.6	55722	93250.8	67173.2	28654.1	51846.3	64014.2	71869	72160.1
	M149T357	149.046	356.913	(M+CH3COO)-	Dihydroxyacetone	7330.6	5624.5	6558.86	5221.82	6717.83	7923.24	7139.63	8924.12	15643.6	15741.4	14374.6	16736.1	10745.3	10731.8	10722.2	C00184	HMDB0001882	Cytoplasm (predicted from logP)	Organic oxygen compounds	Organooxygen compounds	Carbohydrates and carbohydrate conjugates	Monosaccharides
	M165T300	165.056	300.06	(M-H)-	DL-3-Phenyllactic acid	8434.9	8333.78	8021.69	7230.14	3566.65	3796.84	2348.33	2695.14	31771.3	42012.8	58820.5	47400.2	18011.9	17346.4	18011.6	C01479	HMDB0000779/HMDB0014712	Membrane	Phenylpropanoids and polyketides/Alkaloids and derivatives	Phenylpropanoic acids/Tropane alkaloids		Phenylpropanoic acids/Tropane alkaloids
	M89T279	89.0251	278.788	(M-H)-	DL-lactate	331868	99019.6	101994	73159.1	260817	412161	188918	280838	387708	142920	165634	179468	214094	213186	174802	C00256/C00186	HMDB0001311/HMDB0000190	Cytoplasm;Extracellular;Mitochondria	Organic acids and derivatives	Hydroxy acids and derivatives	Alpha hydroxy acids and derivatives	Alpha hydroxy acids and derivatives
	M149T103	149.046	103.421	(M-H)-	D-Lyxose	27086.1	38056	37007.1	21992	16072.6	25757	21722.8	17061.8	16117.4	16600.5	14518.1	15801.2	14670.4	14669.9	11747.4	C00476
	M239T313	239.077	312.529	(M+CH3COO)-	D-Mannose	28734.8	25620.3	24267.8	12970.8	18874.5	24067.7	17107.6	15891.9	27133.4	17543.9	21312	15030.6	20947.4	21003.8	20870	C00159	HMDB0000169	Cytoplasm;Extracellular;Lysosome;Endoplasmic reticulum;Golgi apparatus	Organic oxygen compounds	Organooxygen compounds	Carbohydrates and carbohydrate conjugates	Hexoses
	M259T469	259.023	469.086	(M-H)-	D-Mannose 1-phosphate	11408.1	13271.6	9404.68	12403.1	19156.2	19322	11725.1	17377	11269	17426.9	10537.9	17295.1	12676.8	12519	12676.2	C00636	HMDB0006330	Cytoplasm	Organic oxygen compounds	Organooxygen compounds	Carbohydrates and carbohydrate conjugates	Monosaccharide phosphates
	M163T215	163.061	214.556	(M-H)-	D-Quinovose	6441.47	1792.39	1773.02	4556.79	24645	11372.8	10835.5	10156	18279.3	26944.5	23930.6	27395.5	11143.6	11259.2	11256.7	C02522
	M209T330	209.067	329.997	(M+CH3COO)-	D-Ribose	16132	9187.74	12001.6	11507.3	40700.4	23176.5	19520.6	19146.8	35902.7	34412	44824.6	42374	12964.1	18657.3	18638.5	C00121/C21057	HMDB0000283	Extracellular	Organic oxygen compounds	Organooxygen compounds	Carbohydrates and carbohydrate conjugates	Pentoses
	M181T308	181.073	307.966	(M+CH3COO)-	D-Threitol	304473	239667	82440.2	434826	15937.3	17277.7	13424.3	13976.4	43174.5	40103.5	54793.7	45742.6	108086	106899	106902	C16884	HMDB0004136	Cellular Locations Not Available	Organic oxygen compounds	Organooxygen compounds	Carbohydrates and carbohydrate conjugates	Sugar alcohols
	M241T308	241.093	307.715	(M+CH3COO)-	Dulcitol	3935.08	3383.54	1662.59	5422.5	1394.63	1533.53	1509.05	1541.68	1421.05	1376.7	1711.95	1378.71	1943.07	1950.7	1727.39	C01697	HMDB0000107	Extracellular;Membrane	Organic oxygen compounds	Organooxygen compounds	Carbohydrates and carbohydrate conjugates	Sugar alcohols
	M293T25	293.18	24.951	(M-H)-	Embelin	924625	947342	711808	714744	963591	644287	783969	1.18418e+06	1.17113e+06	289754	463649	946484	728350	707011	723834
	M401T404	401.131	404.432	(M+CH3COO)-	Galactinol	157870	10416.8	11814	51836	42632.3	57953.5	46719.8	168303	152579	225946	25968.3	231153	26356.1	26674	26355.5	C01235	HMDB0005826	Cellular Locations Not Available	Organic oxygen compounds	Organooxygen compounds	Carbohydrates and carbohydrate conjugates	O-glycosyl compounds
	M169T69	169.014	68.6535	(M-H)-	Gallic acid	444018	334951	405787	410382	116576	106797	90243.8	126755	588785	615993	711810	668540	406910	406951	416730	C01424	HMDB0005807	Cellular Locations Not Available	Benzenoids	Benzene and substituted derivatives	Benzoic acids and derivatives	Gallic acids
	M153T26	153.019	25.591	(M-H)-	Gentisic acid	18046.6	30580.6	30458.5	21433.9	26607.4	26390.9	24082.6	35490.2	61513.8	25511	30247.6	67640.6	28230	26749.6	28213.6	C00628	HMDB0000152	Cytoplasm	Benzenoids	Benzene and substituted derivatives	Benzoic acids and derivatives	Hydroxybenzoic acid derivatives
	M345T25	345.244	25.4255	(M-H)-	Ginkgolic Acid	15770.9	14792.6	23128.1	13459.1	11460.5	8814.72	10170.6	21594.7	14747.2	42809.2	79910.1	484616	45488.3	44688.5	45055.7
	M409T107	409.058	106.749	M-	Glucotropaeolin	91268.7	45120.3	91097.4	92366.7	938924	370553	408743	961247	193533	211705	190939	238679	156453	156789	119404
	M165T357	165.041	357.113	(M+CH3COO)-	Glyceric acid	9026.33	6674.47	4546.65	5276.63	5552.83	6478.06	7681.4	4329.2	12416.4	56223.4	4002.28	54221.6	6826.74	6220.51	6838.95	C00258	HMDB0000139/HMDB0031818	Cytoplasm (predicted from logP)	Organic oxygen compounds	Organooxygen compounds	Carbohydrates and carbohydrate conjugates	Sugar acids and derivatives
	M151T254	151.061	253.703	(M+CH3COO)-	Glycerol	3975.62	1864.48	2637.95	2464.83	2559.15	4019.11	2223.43	2630.13	5757.6	8142.42	6842.05	7270	4985.12	4173.84	4195.67	C00116	HMDB0000131	Extracellular;Mitochondria	Organic oxygen compounds	Organooxygen compounds	Carbohydrates and carbohydrate conjugates	Sugar alcohols
	M171T428	171.007	428.206	(M-H)-	Glycerol 3-phosphate	11633.9	13108.6	11138.1	7602.47	9833.62	9341.39	7252.91	10595.7	14053.7	16834.8	9341.95	14075	10155.8	9564.34	10175.4	C00093	HMDB0000126	Cytoplasm;Mitochondria	Lipids and lipid-like molecules	Glycerophospholipids	Glycerophosphates	Glycerophosphates
	M269T46	269.249	46.062	(M-H)-	Heptadecanoic acid	97192.2	175280	140043	86555	60845	58076.8	57171.5	66251.3	93014.6	86120.2	108720	85062.3	92723.4	92983.3	77438.1		HMDB0002259	Cytoplasm;Extracellular;Membrane (predicted from logP);	Lipids and lipid-like molecules	Fatty Acyls	Fatty acids and conjugates	Long-chain fatty acids
	M167T176	167.035	175.664	(M-H)-	Homogentisic acid	3092.95	3781.25	2178.42	5016.83	3074.04	3439.42	4372	3792.14	2632.15	6302.18	5479.72	4395.17	3086.68	3154.48	3270.07	C00544	HMDB0000130	Cytoplasm	Benzenoids	Benzene and substituted derivatives	Phenylacetic acids	2(hydroxyphenyl)acetic acids
	M131T130	131.071	130.173	(M-H)-	Hydroxyisocaproic acid	120342	61491.9	114502	63134.1	36483.6	43074.3	42644.5	35218.2	71211.3	15276.7	76381.9	43719.3	68456.5	68615.4	72054.3	C03264	HMDB0000624	Extracellular;Membrane	Lipids and lipid-like molecules	Fatty Acyls	Fatty acids and conjugates	Hydroxy fatty acids
	M267T223	267.073	222.885	(M-H)-	Inosine	1436.44	866.001	754.887	862.927	2782.62	2798.18	4187.01	4736.22	1412.58	859.381	764.215	2090.62	1926.47	1862.8	1926.5	C00294	HMDB0000195	Cytoplasm;Extracellular;Mitochondria;Lysosome	"Nucleosides, nucleotides, and analogues"	Purine nucleosides		Purine nucleosides
	M209T355	209.067	355.345	(M+CH3COO)-	L-Arabinose	14043.6	14367.9	10554.9	21602.1	19359.6	17446.6	20796.1	19362.6	44430.4	43851.6	14564.2	40756.1	18803.6	16013.3	18754.7	C00259/C11476	HMDB0000646	Extracellular	Organic oxygen compounds	Organooxygen compounds	Carbohydrates and carbohydrate conjugates	Pentoses
	M132T425	132.031	424.632	(M-H)-	L-Aspartate	6362.5	6924.95	6932.06	2149.72	3067.49	1884.95	1642.45	3872.24	6731.65	11509.8	15405.6	6568.3	6870.74	5709.83	5689.54	C00049	HMDB0000191	Cytoplasm;Extracellular;Mitochondria	Organic acids and derivatives	Carboxylic acids and derivatives	"Amino acids, peptides, and analogues"	Aspartic acid and derivatives
	M142T109_1	141.992	109.095	(M+Na-2H)-	L-Cysteine	1804.91	3269.42	3981.12	1888.99	146742	152276	152084	155215	3202.87	2496.44	1656.92	1533.06	44763.7	43566	44758.4	C00097	HMDB0000574	Cytoplasm;Extracellular;Mitochondria
	M146T412	146.046	411.592	(M-H)-	L-Glutamate	21839.4	18884.6	20590.7	10124	21622.4	21335.1	20747.5	24092.6	34566.9	38932.2	28989.4	32025.5	21326.9	21316.2	19983.6	C00025	HMDB0000148	Extracellular;Mitochondria;Lysosome;Endoplasmic reticulum	Organic acids and derivatives	Carboxylic acids and derivatives	"Amino acids, peptides, and analogues"	Glutamic acid and derivatives
	M177T184	177.041	183.744	(M-H)-	L-Gulonic gamma-lactone	77072.7	44443.2	55286.1	26760.7	42665.8	38040.1	36969.1	30842.9	67465.7	37971.7	42616.6	36759.7	33093.3	31629.4	31716.3	C01040	HMDB0003466	Cellular Locations Not Available	Organoheterocyclic compounds	Lactones	Gamma butyrolactones	Gamma butyrolactones
	M181T258	181.073	258.318	(M-H)-	L-Iditol	12563.7	6981.63	6858.74	7353.63	1068.55	679.783	753.741	1556.12	110415	196087	148226	198811	55583.2	51524.3	51525.4	C01507	HMDB0011632	Extracellular;Membrane	Organic oxygen compounds	Organooxygen compounds	Carbohydrates and carbohydrate conjugates	Sugar alcohols
	M279T46	279.234	45.592	(M-H)-	Linoleic acid	3.2432e+06	3.54085e+06	3.6982e+06	2.01257e+06	1.35499e+06	1.29599e+06	1.31521e+06	921002	2.35345e+06	1.77722e+06	2.3139e+06	1.92096e+06	1.79744e+06	1.79773e+06	1.74785e+06	C01595	HMDB0000673	Cytoplasm;Extracellular;Membrane (predicted from logP)	Lipids and lipid-like molecules	Fatty Acyls	Lineolic acids and derivatives	Lineolic acids and derivatives
	M133T439	133.014	438.704	(M-H)-	L-Malic acid	135479	153869	135819	150717	299652	286360	163789	204261	271391	445065	288639	284177	238306	234014	233597	C00149	HMDB0000156	Cytoplasm	Organic acids and derivatives	Hydroxy acids and derivatives	Beta hydroxy acids and derivatives	Beta hydroxy acids and derivatives
	M163T308	163.061	308.049	(M-H)-	L-Rhamnose	9765.28	7387.6	3985.79	13870.9	1687.98	1675.08	1336	1454.17	10027.4	5136.12	5073.94	4586.72	5168.65	5066.66	5065.68	C00507	HMDB0000849	Cytoplasm	Organic oxygen compounds	Organooxygen compounds	Carbohydrates and carbohydrate conjugates	Hexoses
	M195T431	195.051	430.854	(M+CH3COO)-	L-Threonate	4664.55	6764.92	472.709	7703.7	5177.57	4073.16	7579.56	10325.6	8122.29	8119.46	3990.68	7547.35	8546.17	8957	8558.61	C01620	HMDB0000943/HMDB0062620	Cytoplasm (predicted from logP)	Organic oxygen compounds	Organooxygen compounds	Carbohydrates and carbohydrate conjugates	Sugar acids and derivatives
	M471T87	471.348	86.865	(M-H)-	Maslinic Acid	484792	467109	399650	791277	1071.68	1443.62	1333.29	128.143	152292	181485	194654	255138	51533.6	50661.6	50661.1
	M503T432	503.163	431.59	(M-H)-	Melezitose	97811.6	29737.7	26120.6	25280.6	14709.1	12150.5	10526.6	18583.1	27248.5	49738.4	73648	40759.3	29626.4	29627.8	29250.3	C08243	HMDB0011730	Cellular Locations Not Available	Organic oxygen compounds	Organooxygen compounds	Carbohydrates and carbohydrate conjugates	Oligosaccharides
	M117T141	117.02	140.578	(M-H)-	Methylmalonic acid	32471.8	49270	46096.1	33323	33060.5	13888.1	29860.1	29932	35148	33656.8	23792.1	27633.8	25284.7	22588.2	25326.4	C02170	HMDB0000202	Cytoplasm (predicted from logP)	Organic acids and derivatives	Carboxylic acids and derivatives	Dicarboxylic acids and derivatives	Dicarboxylic acids and derivatives
	M179T400	179.057	400.239	(M-H)-	myo-Inositol	298623	94807.7	93063.4	68289.1	135911	111520	101571	368740	348508	369399	225113	262843	151125	151142	149040	C00137	HMDB0000211	Extracellular
	M227T49	227.202	49.462	(M-H)-	Myristic acid	151308	293527	190393	145760	87440	65822.4	75149.7	70308.6	102132	111534	181317	117910	113430	116506	113366	C06424	HMDB0000806	Cytoplasm;Extracellular;Membrane (predicted from logP)	Lipids and lipid-like molecules	Fatty Acyls	Fatty acids and conjugates	Long-chain fatty acids
	M300T437	300.049	437.458	(M-H)-	N-Acetylglucosamine 1-phosphate	2150	1404.94	1034.37	909.57	2256.86	2161.88	1816.08	1390.29	1392.88	1538.67	1143.89	1188.35	1814.31	1840.32	1959.41	C04256	HMDB0001367	Cytoplasm	Organic oxygen compounds	Organooxygen compounds	Carbohydrates and carbohydrate conjugates	N-acyl-alpha-hexosamines
	M188T381	188.057	381.337	(M-H)-	N-Acetyl-L-glutamate	3290.8	1658.91	2612.79	1842.95	3681.6	3262.68	2618.82	2889.14	2022.07	2400.26	7824.24	3496.86	3322.65	3481.15	3401.23	C00624	HMDB0001138	Mitochondria	Organic acids and derivatives	Carboxylic acids and derivatives	"Amino acids, peptides, and analogues"	Glutamic acid and derivatives
	M206T318	206.083	317.895	(M-H)-	N-Acetyl-L-phenylalanine	15279.3	12014.8	12570.2	10174	14047.8	17104.4	14719.9	17317.5	25416.6	24319.3	36043	31948.4	17819.5	17835	19242.1	C03519	HMDB0000512	Cytoplasm	Organic acids and derivatives	Carboxylic acids and derivatives	"Amino acids, peptides, and analogues"	Phenylalanine and derivatives
	M433T172	433.115	171.875	(M-H)-	Naringenin-7-O-Glucoside	55828	17553.8	20335.3	28030.2	141527	122817	131689	113809	51360.5	35449.2	36725.3	43798.7	47797.2	47396.2	49638.7
	M365T40	365.343	39.5845	(M-H)-	Nervonic acid	4598.02	13309.2	7642.85	9738.51	44521.7	47700.4	53507.4	25289.9	7956.53	10149.2	2066.66	8557.02	22609.8	21102.3	20764	C08323	HMDB0002368	Cytoplasm;Extracellular;Membrane (predicted from logP)	Lipids and lipid-like molecules	Fatty Acyls	Fatty acids and conjugates	Very long-chain fatty acids
	M297T50	297.243	50.309	(M-H)-	Nname,cis-9,10-Epoxystearic acid	27476	101590	39720.7	31739.6	93859.2	103497	133016	77797.3	21251.7	23509.4	36729.8	20947.8	52780.5	52790.8	50039.4
	M339T27	339.201	26.948	(M-H)-	Norethindrone Acetate	9.06195e+06	9.86214e+06	4.37054e+06	7.2196e+06	1.23629e+07	11727630	1.21138e+07	9.95622e+06	1.68264e+07	8.20445e+06	8.79802e+06	1.2076e+07	1.2372e+07	1.25747e+07	1.25754e+07
	M455T35_2	455.354	34.848	(M-H)-	Oleanolic acid	330942	363694	175079	417953	62455.1	55893.6	66615	56887.4	208838	146250	68900.7	167025	127447	127534	120645	C17148	HMDB0002364	Extracellular;Membrane	Lipids and lipid-like molecules	Prenol lipids	Triterpenoids	Triterpenoids
	M281T18	281.249	17.899	(M-H)-	Oleic acid	60516.5	49956.6	44997.3	56851.9	39136.2	46123.2	34942.2	40379	56202.3	54108.3	57612.6	54930.6	44609.5	50872.4	50994.7	C00712	HMDB0000207	Extracellular;Membrane (predicted from logP)	Lipids and lipid-like molecules	Fatty Acyls	Fatty acids and conjugates	Long-chain fatty acids
	M255T47	255.234	47.446	(M-H)-	Palmitic acid	2.92047e+06	4.27089e+06	4.41864e+06	2.08802e+06	2.98075e+06	2.55628e+06	2.88964e+06	1.89852e+06	1.75077e+06	1.38835e+06	2.04635e+06	1.61483e+06	2.2036e+06	2.01847e+06	2.01977e+06	C00249	HMDB0000220	Cytoplasm;Extracellular;Membrane (predicted from logP);Endoplasmic reticulum;Peroxisome	Lipids and lipid-like molecules	Fatty Acyls	Fatty acids and conjugates	Long-chain fatty acids
	M218T279	218.104	278.571	(M-H)-	Pantothenate	11650	10778.2	8299.14	7194.11	26222.1	28350.9	20110.8	20677.1	31210.2	34026.1	27158.2	32746	20885.2	20886.6	21026	C00864	HMDB0000210	Extracellular;Mitochondria	Organic oxygen compounds	Organooxygen compounds	Alcohols and polyols	Secondary alcohols
	M241T48	241.218	48.2185	(M-H)-	Pentadecanoic Acid	211639	498730	384808	181069	147960	127580	139159	143449	180217	127767	215195	147718	190058	189124	189120	C16537	HMDB0000826	Cytoplasm;Extracellular;Membrane	Lipids and lipid-like molecules	Fatty Acyls	Fatty acids and conjugates	Long-chain fatty acids
	M93T341	93.0346	341.085	(M-H)-	Phenol	2487.87	2040.65	2361.54	1803.73	2617.08	3458.99	2840.47	2734.58	5527.47	5896.31	7149.64	5483.19	3534.89	3699.28	3696.98	C00146/C15584	HMDB0000228	Cellular Locations Not Available	Benzenoids	Phenols	1-hydroxy-4-unsubstituted benzenoids	1-hydroxy-4-unsubstituted benzenoids
	M435T77	435.131	77.46	(M-H)-	Phloridzin	1.93355e+06	1.34115e+06	1.62839e+06	1.68428e+06	84353.9	63387	58642.5	49350.2	2.01639e+06	2.40839e+06	2.67589e+06	2.57139e+06	1.0331e+06	1.04341e+06	1.06954e+06
	M147T183	147.045	182.747	(M-H)-	p-Hydroxycinnamaldehyde	8518.26	3928.88	5173	9390.86	9481.95	6386.96	7084.58	12591.5	7550.33	9528.06	9071.9	9683.18	9563.98	9699.78	9564.31
	M225T355	225.041	355.415	(M-H)-	Prephenate	1626.77	776.102	1260.21	1738.33	2305.46	3627.97	2989.91	1955.71	2578.91	2908.69	4226.65	3269.22	2401.85	2399.05	2497.74	C00254	HMDB0012283	Cellular Locations Not Available	Organic acids and derivatives	Keto acids and derivatives	Gamma-keto acids and derivatives	Gamma-keto acids and derivatives
	M577T210	577.136	210.385	(M-H)-	Procyanidin B2	9312.76	4880.98	5907.82	7814.71	6399	8479.9	6147.7	5699.02	30881.6	39316.8	65077.7	76300.9	14763.2	16835	24851.6	C17639	HMDB0033973	Cytoplasm;Extracellular	Phenylpropanoids and polyketides	Flavonoids	Biflavonoids and polyflavonoids	Biflavonoids and polyflavonoids
	M109T145	109.03	145.459	(M-H)-	Pyrocatechol	268981	253635	490041	641650	179122	163522	276998	167105	797787	2.65913e+06	2.79721e+06	2.07595e+06	769174	770074	747747	C00090
	M191T447	191.056	446.914	(M-H)-	Quinate	2949.1	2263.52	7878.31	9133.68	32055.7	40234.6	6779.2	22863.3	17676.1	51195.8	18774.4	40046.2	13476.6	10428.7	11140.1	C00296	HMDB0003072	Cytoplasm (predicted from logP)	Organic oxygen compounds	Organooxygen compounds	Alcohols and polyols	Quinic acids and derivatives
	M563T431	563.184	431.269	(M+CH3COO)-	Raffinose	30231.1	9117.38	8610.83	7993.19	7720.08	4287.11	4118.75	6539.52	10585.7	16183.6	19902.4	15050.8	9675.27	9636.79	9469.49	C00492	HMDB0003213	Cytoplasm (predicted from logP)	Organic oxygen compounds	Organooxygen compounds	Carbohydrates and carbohydrate conjugates	Oligosaccharides
	M133T340	133.05	339.957	(M-H2O-H)-	Ribitol	1765.5	1469.69	2266.42	1746.59	1438.85	1593.95	1996.71	1473.96	6284.64	12055.6	10451.4	6215.27	2881.83	2971.17	3009.75	C00474	HMDB0000508	Cytoplasm;Extracellular	Organic oxygen compounds	Organooxygen compounds	Carbohydrates and carbohydrate conjugates	Sugar alcohols
	M147T391	147.03	390.804	(M-H)-	(S)-2-Hydroxyglutarate	6408.07	5828.14	4154.82	4630.49	8557.74	10314.9	8495.11	7158.74	11726.6	16637.8	14536.9	13673.1	10913.1	11172.2	11332.5	C03196	HMDB0000694	Cytoplasm (predicted from logP);Mitochondria	Organic acids and derivatives	Hydroxy acids and derivatives	Short-chain hydroxy acids and derivatives	Short-chain hydroxy acids and derivatives
	M137T111	137.025	110.501	(M-H)-	Salicylic acid	164245	242490	234468	140662	393362	223627	227989	74481	174860	169616	174269	173412	171936	174980	174798	C00805	HMDB0001895	Cellular Locations Not Available	Benzenoids	Benzene and substituted derivatives	Benzoic acids and derivatives	Salicylic acids
	M193T203	193.051	202.552	(M-H)-	Scytalone	24365.6	16929.2	34599.8	17766.3	45720	62216.6	60507.2	74248.4	18457	14299.7	33019.1	15413.1	30007.6	30327.1	29040
	M173T356_1	173.046	356.049	(M-H)-	Shikimate	4773.44	7912.56	7892.31	4683.77	21225.9	49840.1	11561.4	13529.7	13344.8	17669.5	14607.9	12097.2	13978.6	16392	14269.6	C00493	HMDB0003070	Cytoplasm (predicted from logP)	Organic oxygen compounds	Organooxygen compounds	Alcohols and polyols	Shikimic acids and derivatves
[truncated: 124 more rows]

## Sheet: Table S7
Table S7 Differentially accumulated metabolites based on OPLS-DA
[truncated: 143 more rows]

[truncated: 3 more sheets: Table S8, Table S9, Table S10]
